# Supplementary material for: Genome-wide identification and expression analysis of the CCT gene family reveals its function in regulating heading date in proso millet (Panicum miliaceum L.)
Source: Front Plant Sci. 2026 Mar 17;17:1721307. doi: 10.3389/fpls.2026.1721307 (PMC13036209; doi:10.3389/fpls.2026.1721307)
Supplement: Supplementary file 1 [file Table1.xlsx]

## Sheet: Sheet1
LM01CHG000868.mRNA1	PmCCT1	MAPEPAADDHDSRPPPADGPAAAGGGDASASAAADALMSAASEQLTMVYQGDVYVFDPVSPQKVQAVLLVLGGYEVPPDLVNRAVPTANDEKSTTVAARRFASLMRFREKRKERCYDKRIRYNVRKEVAQKMKRRKGQFAGRSDFGDGACSSVACGSPANGEDDYFKETHCQNCGISSRLTPAMRRGPAGPRSLCNACGLMWANKGTLRSPLHAPKMTLQHPANPSKMGDTDDKISIDLPVEHNQAMVKTDSGMMPEQEQEQKLDICPPTEEDIKSVS*
LM01CHG001038.mRNA1	PmCCT2	MTSAGSATGAALGARTARSCDGCMRRRARWHCPADDAFLCQACDASVHSANPLARRHHRVRLPSASCSSPPRDPDAPAWLHGLKRRARTPRSKPGGSGKHEATPASMAAAVSAAVPDLDEEESGSGIVGDSDFHGLEDDDDDLLYRVPVFDPMLAELYNPVADEGEQKPACLMSSLAETSPEFASGSAEADGLSGFDVPDMELANFAADMESLLMGVEDGFDDLGFLNEAKPQVNVDLGMNLEAMAAPASERDEKKRKRPEMILKLNYEGVIASWVRDGGSPWFHGERPQLDPYESWTDFPAGCRGLLGGAVTAVTGGEREARVSRYREKRRTRLFAKKIRYEVRKLNAEKRPRMKGRFVKRSSLPPLPRPPQSQPQQQKQPPRAMPHVGMMLAPPVGA…
LM01CHG002012.mRNA1	PmCCT3	MMFVMNWIKTPSNEIRSDDISSPIAAHILDFCDDGSGGDLFAAVNAASDMFTASSEDASSSSVTTPPAPCSHGDNVSSGATAAASAFSPMPSLDSTLSALLEGDDPPVPDTELLLPIDYQFAAAVAGDEPQPEQQFGQVPVALSMAAAAEQPALQTQMSSTASELMHLTSSAYSDECFAAAMAGGGYYVGLDEALCQQQQQPPPQPGALLPAGVMETAAQGCFFGKDAAAQGGFFGAGCTGMVMSMMGMEEIGEYQRMMESASAALAATHSPDADSAAAAQMAFGGNAGEMQMGGGMSPGRLPAAAAATEASSLEDASFKAAKISVEERREKIHRYIKKRNERNFSKKIKYACRKTLADSRPRVRGRFAKNDDYGEPSRALQNHDEYDQIAGLKKTCST…
LM01CHG002251.mRNA1	PmCCT4	MTKNHLKTSISRAKMDSPHLGRSPNLGQQDWDGKEQVYSKDVPHLDSLLLNQFFSFSLAYCCYRGDPTEEKGAVERERDSKTKKLKCVQSTASQIHPYFGHHCPIAAGHTFPTSQPPPAATPGRRPWLLRRGIEKSPPAIAAGLSSGAAGVALGVPLLVALSRSSVLKPLADTTSAAAAALRAPRPPRSPPSSPHPSPTRPPARSAPPRASPSSPPPSASRPPSPPRRSFALPPPLRPSPRRCLPASWCSRYKEKRKRRRYQKQIWYASRKAYAEMRPRVKVRFAKVPDGEAPAPPAAAGYEPDRLDLGWFRS*
LM01CHG002978.mRNA1	PmCCT5	MSASGAACRVCGGVGECACHGHGIGGGRCGVAVADLNRGFPGMWHQAPEEEHGHGVVVGGGAAAAAGLQEFQFFGHDEDHESVTWLFNDPAPHLHRGPAAAAVGNGLAEAAEQRRAPPLFDGYRHVQYGQMPGHGLTFDVPLSRGGEAAAAAVLEAGLGLGGGGSNPATSSATIMTFCGGSTFTDAASSVVVPGEVTAAANGSSMSGGGGDPAMDREAKVMRYKEKRKRRRYEKQIRYASRKAYAEMRPRVKGRFAKVPDGEVPAPPAAAGYEPGHLDLGWFRS*
LM01CHG003650.mRNA1	PmCCT6	MGEDDQRKQMVGSELRDEELERRPGEEEEGVKEPKKPAPGEAEDGDGAGAGAEAASCDYCGAAAAAVYCRADAARLCLPCDRHVHGANGVCSRHTRAPLCADCRAAGAVFRRAFSSAFLCSNCDFGRHRDGSGGEPALHDRCAVQPYSGCPPATELAALLGVPLFDKPAAEDGGWWNIWDEPQVLSLEDLIVPTTPCHGFQPLLTPSSPKNRSISADEKMNEEILRQLGELAESDGGVQAAAGHEEAEQGGDQFPSWAPPPQYTTGHGNFGAENSHEVATMPTPGFENGSWNNNDYHVLNDACKVELAYDQAPVSSAEACLSSFVPMSEICPSLSNGSSMEENHQINPGLGTPAQAFPKRTGFDVVPCPDRGSVISRYKEKRKTRRFDRQVRYESRKVR…
LM01CHG004009.mRNA1	PmCCT7	MGSACQAGSDGPQKDVRGIVNGTIENGHHGAEADADEWREKEEDLPNGHSAPPGAQQLDEQKEQQTIQWERFLPVKTLRVLLAENDDSTRQVVSALLRKCCYEVIPAENGLHAWQHLENLQNNIDLVLTEVFMPCLSGIGLLSKITSHKVCKDIPVIMMSSNDSMSMVFKCLSKGAVDFLVKPLRKNELKNLWQHVWRRCHSSSGSGSESGIQTQKCAKPNTGEYENNSASNHDDDENDDEEDDDLSVGLNARDGSDNGSGTQSSWTKRAVEIDSPQPMSPDQLVDPPDSTCAQVIHPKSEICSNKWLPAANKRNSKKQKENKDESMGKYLEIGAPRNSSVEYQSSLNDTSVNPTEKQHEIHIPQCKSKKKVMAEDDCTNMLSEPNTETADLISSIARN…
LM01CHG004660.mRNA1	PmCCT8	MAAAEQQQQAAAGSRFAVTCGLLRQYMKEQGGNGASRLAPAVAMGLVPGADAAAEEPEERKTAVLELFPQQAGTLKDEQQRKRKEPADERAPLTIFYGGKMVVFDDLPAEKAEELMQVAGSGNAAAPGQNALAQPSLTDMPIARKASLKRFLEKRKNRLTAGDPYPAAASESSKPAVKDEGAPWLSVNSALSLS*
LM02CHG000176.mRNA1	PmCCT9	MPPVAAAAACDFCAGLPAVVYCRADSARLCLPCDRHVHGANTVSSRHARAPLCAACRAAAAAFRRGAAGFLCANCDFEEERQRDGDPRPLHDRSAVEGYAGCPSIAELAATLGVGCEKAAAAGDGWWPAWEEPQVLRLEDVIVPTTSCHGLQPLLTPSSPKNPSAGGKLTEEVIWQLGELAKSEAAAMAFSEAEPADGEHLPSWASSEYYGIGDGDFGAFDTDACHEAGSMAVPVPSCEQEAWIATDGNGACREAHEQAPAPASSLAEPCLLSSFVDMSEICPSMTLGSSVDVDNGGSKRDAAEAAPQQASPAPAKKGGYDVAYPDRGTVISRYKEKRKNRRFDKQIRYESRKARADGRLRIKGRFAKSGEA*
LM02CHG000468.mRNA1	PmCCT10	MAARPGERATSFAMACSLLSRFVRQNGAAAAELGVGIKGEAEPQTMSLLPAAEAEEAERRKETMELFPQSAGFGVKDAASEPEKKDKSQQLTIFYGGKVLVFDDFPADKANDLMQLASKSNPMVQNVGLPQSSASATVTDNTKVHKAMPAPVSSLPVAQAADAHKSTRTNASDMPIARKASLHRFLEKRKDRLNAKTPYQTSPVDATPVKKEPENQPWLGLGPNTVKSNLS*
LM02CHG001384.mRNA1	PmCCT11	MGEGADEAVKVVDLEDGEAEEEAAAEEGSSRETRMLPRMPVRVLLAEGDDSTRHVISALLRKCGYRVAAASDGVKAWDILKEKSFNIDLVLTEVELPLMSGFLLLSTIMEHDASKNIPVIMMSSHDSVSMVFKCMLKGAADFLVKPIRKNELRNLWQHVWRKQLANGGPDVQHIQQENLAERIEQKIAVTKVDNLNKDGARKNRECSEQESDAQSSCTRSELEAESKQTNNILEYKQPTERQFSIPSHKNGGLNGQTKLRSNNLIQTREDDLSPKKRACLNDNNSEKASRDIELVHIIDNQQKHDMQREVDTMRTTSIGNDEKGSIPAHQLELSLRRTDYGKLENQEKNDRRTLNHSTSSAFSLYNCRTASTLGNAGDGQLCSTSETQVDVENKNGDSA…
LM02CHG003247.mRNA1	PmCCT12	MGGARQQSPGRVLGDGAVGGVAAGGYGEDDLSFRRSSDPDGLLSGGPTAGPQLQGSDMENHQQPAACWERFLQKKTIKVLLVESDDSTRQVVSALLRHCMYEVIPAKSGQQAWSYLENMQNNIDLVLAEVFMPGVSGLSLLSRIMSHNICKNIPVIMMSSNDAMGTVFKCLSKGAVDFLVKPIRKNELKNLWQHVWRRCHSSSGSGSESGIQTQKCAKSKSGDESNNNSGSNEDDGDDDASMGLNARDGSDNGSGTQAQSLWTKHAVEIDSPQAMSPDQVADPTDSTCAQVIHPRSEKCSNRWLPGTSNRNSKKQKDTNDEGKDLEIGAPRNLNMDHQASPKKTPIKPAENNSKESMMENLEEPTVRAADLIGSMAKSMDADQAERAADAPNCSSKVQE…
LM03CHG000009.mRNA1	PmCCT13	MYHWGLVDAGHEVNNDAILSSRPDTLLANGGAFLPSPASAGYMLPPLAAQQALSPASSGMAAATSPFRRPMSTGDLLVRDREEEQRVLAAPAPGRYSAEERRERIDKYRSKRNQRNFQKKITYACRKTLADSRPRVKGRFARNAGDCTEADADHHHVQQQGAAAPPPPPRSESESEWWPAAQQEDDAGIDLDDDMLAAYLGVSSISLYSPSGGGASTTTLPHHHHYS*
LM03CHG001291.mRNA1	PmCCT14	MYADAGFGFAAAYSPAALASSQHQPTYDLAFSAAAAHPVSMDAAATLPEMPAAHLGNLVQPSLVSEYDLGGEGDLFKAPELIIEEPLLSINPVAAAISMMSGSGSAMDQTIKDADISTIQNDPLLSEVLYECEKELMEKSAIEETISELLDVKIPMLQVEEIPRQAEQVLIQAELPTMEKERPAIPECSLQKSVSSGCLNSADWMNGAVRPNFLDFQGLDFEAAFGLRRAYSEGDIQNLGANTPRPAANAANLQTPCERLVTISDLKTEERKQKLSRYRKKKIKRNFGRKIKYACRKALADSQPRVRGRFAKIEECDLLKPSK*
LM03CHG002143.mRNA1	PmCCT15	MFHPSSWSAPYSDLSMHHAVSFSSAVATAPAEIPCGGFFHDNGGLLAFPNVAASAPPPYPSSLPSYYFHKNTSSYFLPLHLQLSEQLSSNATISCSSPSASQLPLLHVPSSPSSSSGDFLEFSTGALRRVFSTGDLQVMNVSPSPPPPPLSGDTHGQDAGAPFTQKVGRYSAEERKEKTERYRTKRNQRNFHKKITYACRKTLADSRPRVQGRFARNAETEAEAVAGHEREASDNSYEHCHYSELTTNGSTCFDSMCRESGKTTTFDDGKWWWETPAASAAAANGHHGHHHYQQQQQQLLDFDLDVGEEDLWASLADMYSGT*
LM04CHG000834.mRNA1	PmCCT16	MAAEPAADDHDPRPPPADGPAAAGGGDASASAAAEALMSAASEQLTMVYQGDVYVFDPVSPQKVQAVLLVLGGYEVPPDLVNRAVPTANDEKSTTVAARRFASLMRFREKRKERCYDKRIRYNVRKEVAQKMKRRKGQFAGRSDFGDGACSSVARGSPANGEDDHFKETHCQNCGISSRLTPAMRRGPAGPRSLCNACGLMWANKGTLRSPLHAPKMTLQHPANPSKMGDTDDKISIDLPVEHNQAMVKTDSGMMPEQEQEQKLDICPPTEEDIKSVS*
LM04CHG000990.mRNA1	PmCCT17	MTSAGSATGAALGARTARSCDGCMRRRARWHCPADDAFLCQACDASVHSANPLARRHHRVRLPSASCSSPPRDPDAPAWLHGLKRRPRTPRSKPGGSGKHEATPASIAAAASAAVPDLEAEEESGSGIVGDNDFYGLEDDDDEDLLYRVPVFDPMLAELYNPVADEGEQKPACLISSLAETSPEFASGSAEADGLSGFDVPDMELASFAADMESLLMGVEGGFDDLGFLNEEKPQVNVDLGMNLEAVAAPAPERDEKKRKRPEMILKLNYEGVIASWVRDGGSPWFHGERPHLDPYESWSDFPAGCRGLLGGAVTAVTGGERELRVSRYREKRRTRLFAKKIRYEVRKLNAEKRPRMKGRFVKRSSLPPLPRPPQPPPPPQKQPPRAMPHVGMMLAPPV…
LM04CHG001137.mRNA1	PmCCT18	MPDADVDVEMRAAAAPGDNDGEDDTGEEEEDGDDVYDEDEEERTAPAPAEEPPAPAPVSALPGNPNQLTLLFQGEVYVFESVTPDKVQAVLLLLGRGELPPDYAGKVVPSQNENKGYDDILRRTDIPAKRVASLLRFREKRKERNFDKKIRYAVRKEVALRMQRWKGQFAGRASLEGESPAPGCDPGS*
LM04CHG001892.mRNA1	PmCCT19	MMFVVNWIKTPSNEICSDDISSPIAAHILDFCDDGSGGDLFAAVNAASDMFTASSEDASSSSVTTPPAPCSHGDNVSSGATAAASAFSPMPSLDSTLSALLEEDDPPVPDTEILLPIDYQFAAAVAGDEPQPEQQFGQVPVALPLAAAAEQPALQTQMSSTASELMHLTSSAYSDECFAAAMAGGAYVGLDEALCQQQQQPPQPGALLPAGVMETAAQGCFFGKDAAAQGGFFGAGCTGMVMSMMGMEEIGEYQQMMESASAALAATHSPDADSAAAAQMAFGGNAGEMQMGGGMSPGRLPAGAAATEASSLEDASFKTAKISVEERREKIHRYIKKRNERNFSKKIKYACRKTLADSRPRVRGRFAKNDDYGEPSRAMQSHDEYDQIAGLKEEDMLDT…
LM04CHG002221.mRNA1	PmCCT20	MAAAAGSSRFAVTCGLLRQYTREQQQQQLGGLDGAFRLPPPPVATTEEAEETDGRTMQLFPTRAGTSQPSSQERPVVREKAPLTIVYDGRVLVFEDYPADKAEELMQLAGSGTSAAPQNKEAPAAVQQEKPAANPSAAAALPDLPIARKASLQRFLQKRKHRINTAEPYSKVTASLLPEKDVAGSGNPARDGPAASWLGL*
LM04CHG002794.mRNA1	PmCCT21	MSASGAACRVCGGAGECGACHGHGIGGGRCGVAVADLNRGFPGMWHQAAEEHGHGIVVGGGAAAAAGLQEFQFFGHDEDHESVTWLFNDTAPHLHRGPAAAAVGNGVAEAAEQRRAPPLFDGYAHVQYGQMPGHGLTFDVPLSRGGEAAAAAVLEAGLGLGGGGSNPATSSATIMTLCGRSTFTDAASSVVPGEVAAAANGSSSGGGGDPAMDREAKVMRYKEKRKRRRYEKQIRYASRKAYAEMRPRVKGRFAKVPDGEAPAPPAAAGYEPGLLDLGWFRS*
LM04CHG003454.mRNA1	PmCCT22	MVEEEQRKQMVGSERDQELERRQGEEEKEKEAAKKPAPGEAEAGDGADAEAATCDYCGAAAAAVYCRADAARLCLPCDRHVHGANGVCSRHARAALCADCRAAGAVFRRASSAAFLCSNCDFGRHRDGSGGEPALHDRCAVQPYSGCPPATELAALLGVPLFDKPAAEDGGWWNIWEEPQVLSLEDLIVPTTPCHGFQPLLTPSSPKNRSISADEKMNEEILRQLGELAESDGGVQAAAGHEEAEQAGDQFPSWAPPPYTTGHGNFGAENSHEVATMPTPGYENGSWNNNDYHVLNDACKVELVYDQAPVSSAEACLSSFVPMSEICPSMSNGSSMEENHQTNPGLGTPTQAFPKRTGFDVVPCPDWGSVISRYKEKRKTRRFDRQVRYESRKVRADGR…
LM04CHG003787.mRNA1	PmCCT23	MGSACQAGSDGPHKDVRGIANGATENGHHRVEADADEWREKEEDLPNGHSEDLPNGHSAPPGAHPLDEQKEQQTIRWERFLPVKTLRVLLVENDDSTRQVVSALLRKCCYEVIPAENGLHAWQHLEDLQNNIDLVLTEVFIPCLSGIGLLSKITSHKVCKDIPVIMMSSNDSMSMVFNCLSKGAVDFLVKPLRKNELKNLWQHVWRRCYSSSGSGSESGIQTQKCAKPNTGDEYENNSTSNHDDDDENDDDEDNDLSIGPNARDGSDNGSGTQSSWTKRAVEIDSPQPMPPDQLVDPPDSTCAQVIHPKSEICSNKWLPGANKRNSKKQKENKDESMGKYLGIGAPRNSSVEYQSSLNDTSVNPTEKRHEIHIPQCKSKKKVMAEDDCTNTLSEPNTET…
LM04CHG004411.mRNA1	PmCCT24	MAAAEGKSRRFALACGVLSQYVKAEQKMTAAPAPRAPATTLSLMPGADVGAEQEPAAAARGEEAAGPASTAAPLTIFYGGRVVVFEDFPAEKAAEVMRLAAGAERAAAPAPRDDLPIARKASLQRFLAKRKDRLVERAPYARPSPVEEAEKKKPAAWLGLGSADADRLTIAL*
LM04CHG004412.mRNA1	PmCCT25	MAAAEQQQQAANKAAGGSRFAVTCGLLRQYMKEQGGNGALRLAPAVAMGLVPGADAAEETEERKAVLELFPQQAGTLKDEQQRKRKEPADERAPLTIFYGGKMVVFDDFPAEKAEELMQLAGSSNAAAPGQNALAQPSLTDMPIARKASLKRFLEKRKNRLTAGDPYPAAANESSKPAVKDEGAPWLSVNSALSLS*
LM04CHG004668.mRNA1	PmCCT26	MMVFEEDAACMGIPDGFCIEDISSPIAAHILDFCDDGLGDDLFAAVATTSEPVPASSDDVSSSTTTTPPVCSYSDETPAVVPTAYSPLPSFDSTLTALLEQEQHHDLDTELLPPIDGLSEVAYYPHATNEASIEQFNQMELPGTIAEQVPPMQMSSSAPALMPITSDYDECFTAALAGGFMGLDGAMFQQAGAILPSCNAEAPQRGFFNSASDSSNSMVMLGEFQKMMEGEGLTRTYSDTDSMQGAFNNAEMQVGGNNQHLTNGCNGNPATLPPTELSGLEDSTFKVVRLSPEERKEKIHRYIKKRNERNFSKKIKYACRKTLADSRPRVRGRFAKNDELCEAAQSSSQIHEHYEQTDRMKEEDMMDTTDILAHLSGLNPYSYKYKCTIESWI*
LM05CHG003444.mRNA1	PmCCT27	MFRHSVAAASPSSAPSYSDALMHQQHAAASFPAALSVTVPAQIPRGAAAGYLDGNVGAFSSPPSSCYSSSLPASSYYNSIQRSISSHSLPMHIQLADVSFGGGSNGFLSPSSPSPHQLPLLPLSSSPSSSSGDLFEFTSSCPVRRVFSTGDLQGMNGSSPPRPVPSGDGCGQEGGGPFSQKVGRYSAEERKERIERYRVKRHQRNFNKKITYACRKTLADSRPRVKGRFARNGEADAEADEREASDISYEYCCGHNELSNGNNTHSGGGGCYDGNHYRMLDGLGSNGAVSAFSGAGDNGEWWWRAPGAAAAAAADDAQRLQRQVGFDDEDELWATLGDMLSVHQLAS*
LM06CHG000632.mRNA1	PmCCT28	MELDLLGLGLPPATAAAVGRGGSAAAPETPSPLRARVRRRAVDTDDDVPAPPANRLKPSSTAPWPFLKVCVPGAAGDKSPRASQLGSFRGVFPSAASVQHAIATSTPSPQGARAPTANGFGRPPPAAAGPIFEGSAAASRSGSDPDHSRAPLTIIYAGSVRAFDSIPMDQAEKILFLTAKEAQAAETPAFQQPVPRSELAAAPPSSAAQVMMLLGLANVKDSLLPKRTASLARFLHKRKQRVQRAATIRYPCGEEYPAQMDASTAVYVRDGGAMEQPWASDDGQKIMKENHGEEAVNTELKI*
LM06CHG000636.mRNA1	PmCCT29	MSGSKAAPGAAVGGKAARACDSCLRRRARWYCAADDAFLCQGCDASVHSANPLARRHERLRLRPTSLPRHAALEAGAASTSASEKRQQVAPGWSKRKARTRRPQVKSVGQLLSRKLIVVPEVTVDSSSDERKAEEEEEEEEELLYRVPNFDRALAELCSPPPIDDPAAGAPCSREDADGTVEHTKTPVVAESPVQQLPDSFPGFGPTDAELREFAADMEALLGQGLNNGNELDESFYMESLGLMTPAGDGGRVKMEPGSSVISHIEGSLSRGPAELKPEESAEVLDIDFHRSSPTVTDHDEDSFERKASASNGVAADSQFLKRSLDLRLNYETIIESWGSSPWTGGQRPNVQIDDFWPHAHHSGVWMAGGGRLGGEASTPRLGIMGGGREARVSRYREK…
LM06CHG001302.mRNA1	PmCCT30	MVGGGEGDRVGGSGGAGVGVGGGQQFVDRSKVRILLCDGDATSSREVLRLLCNCSYQVTCAKSPRQVINILNYEGNEIDIIMAEVDLPVTKCFKMLKYIARNKDLRHIPIIMMSNRDEVSVVVKCLRLGAAEYLVKPLRTNELLNLWTHVWRRRRMLGLPEKNFFHDNFEVVLSEPSDANTNSTTLLSDETDDRPKENMNQETGTSNQREYESNPSTAETEQRGKAVGVPGSVVDANQASSPGRMFSRPIKTNLRVGESSAFLAYVKSSTPVTSSFDSELQRSSSRLESFDNQGNCSSATDRSDTGTDVNIRDKEAYEMPGQYPMVCFSSSNIHMEQSNEGQIGSSTPVPEETCSRSERRAAALAKFRQKRKERCFDKKVRYVNRKKLAETRPRVRGQF…
LM06CHG001350.mRNA1	PmCCT31	MDAAVELELELEQKPAVGYWGVAGARPCDACAAEPARLHCRTDGAFLCPGCDARAHGAGSRHARVWLCEVCEHAPAAVTCRADAAALCAACDADIHSANPLARRHERLPVAPFFGAPQPFPFPAFAAAGAQAQGDAAADDDGSNEAEAASWLLPEPDNSHEDSAAATDAFFADSDAYLGVDLDFARSMDGIKAIGVPVAPPELDIAAGGFYYPEHSMNHSVSSSEVAVVPDALAGGVPAAPVASRGKEREARLMRYREKRKNRRFDKTIRYASRKAYAETRPRIKGRFAKRCSAEAEAEDELEHEEGACFSPAVSAPAASDGVVPSFC*
LM06CHG002233.mRNA1	PmCCT32	MEVGLAARYWGVGGRRCGACGGPPAAVHCRTCPGGAYLCAGCDAGHARAGHERVCVCEVCERAPAAVTCRADAAALCAACDADIHDANPLARRHERVPVQPIGAAAAPADPLLFAAAAAGEKDDAGMLAVGGGGSNNKVDGKLDFLFADVMDPFLGQDFARFTYADSVVPSNGSSGGALDLDFGGAVAARPSYSSYTAASLGHSGSSSEVGLVPDAMCGRGGSVTGGVIELDFAQSKAAYLPCAATPTHSVSSFDAGAVPDRSDGGVMAAGRVAAAAPAPAESREARLMRYREKRKNRRFEKTIRYASRKAYAESRPRVKGRFAKRADDADAEAAAFPSAAAAAAQPPKQPQPQPAAYHPYVLDFAAGYGVVPTF*
LM06CHG003217.mRNA1	PmCCT33	MSSSCIPTGLRLDLDMVKAATSPGAHSSPLRPVHSSPSSTLSEASNASSSATSVSLKRARAPRKRPNQAYNEAAALLASIHPSVFPVKKSPKTATRPPARQLSGLAAAFDPSSDLLPPLPVLADSAFLLRDMPAPSPQPQSPSGAKNCSSPAPVSSVFRDFRDPAPSPASPDTVDVDELGELDFDDDGFDAESILDVDEATAGAAEGLDGIMGSLTVEGNTATTSDDSILSSSGIHPYLRSLMVVGLAGRFELGLGFRHGARPNLNRALKRRDDDGAWWMWPAVPVKDLTVAPPTPPAPAASDTAMAQVPAAPEKKKSKKKKVVKIEKVMAKGKEELPSAKCKEEADGSVEAANGDGDADSTPTKAPKTGLGLKLDADEVLKAWSDKGSMFTEGGGPES…
LM06CHG003472.mRNA1	PmCCT34	MGGGDDVPCACCSTLRALLHCAQHGSRLCLPCDVRVHAAARGHERAPLCDGCHAAPAAARCDKHQALLCAPCARGAGCDAERHARRTARAYTGIPDPAELARILYCDTTATPPPPLSPPPPEWVPDLVNVELLPDLPSSSSSSWRDGNVTSDTFELLPGSLVETGGNSDGQMIGSLAAALPTGDGDGDGDGDGDGDGDGDELFMQQDWPNLDDDDFNFIAQDSNLMKTFDLMGRREGAFESQASPPLDYDPPLIASCSEPIIASTDAVLEYMASNNAAYHHHHHHHHQFSSVATANTMSSNVVDGSTFYASGMPMLPRDEFPSRHFGFEVKPPPVPSVVSSPSTGGGYQDQAEAALLASSAPEQPSGQDMEARTKQQEKRQEAKQRYKDKKKNRKFGKQ…
LM07CHG000009.mRNA1	PmCCT35	MPLSACQSCATHDAVVFCLLCGARLCLPCDAALHGATAAAGLHPRARLCDNCNVAPAALRYDDAGAGVTLCAGCAGRGPPASALVTQYTGCPAPNDLVRIISTEAPQQQDALKVWLADKLPHLLEDGEDDAQLMEEWDIAEETAKLEKMLNDLSSSSLVASCQLQSSPVQPQQSNDASFPLRTMPLPEFVQPPQTPQQDDSAIVKKRQERERAKLRYTEKKKNRRFCKQIMYASRKARADTRKRVKGRFAKANSTSHDPRNQITPVHDDPSNTEKGETGT*
LM07CHG000723.mRNA1	PmCCT36	MIATASSAKKAAAAAAAVGGKAARACDGCLRRRARWYCAADDAFLCQGCDTSVHSANPLARRHERLRLRPTSPPCAAPTPAGEAKREPRDEVVPAWFKRKARTPRGGHAKSLGQVLSRRLVVPEAAGGDSPEGRNGEGEVEEEEEQLLYRVPVFEPALAEFCSPPPVEDAAAVASSCNEDGAVEDPAKPDPAVPAAPLAQLFPDGHANFEPTDAELREFAADMEALLGRGLDDGNEEDSSFYMETLGLLDPVDDDAARVKVEIDGGGGACETSGTLASCGLELEAEASDEMLDIDFDYGSPDQETPEDEKAGSNDTSADAQFLQTSLSLTLNYEAIIQSWGSSPWTGGGERPHVKLDDSWPHDYTGMWLVGGMVGHGSEELCTPRLGMMDGGREARVSR…
LM07CHG001237.mRNA1	PmCCT37	MLGALCDFCGEQRSMVYCRSDAASLCLSCDRNVHSANALSRRHTRTLLCDRCASQPATVHCVVENASLCQNCDWNGHTAGSSAAGHKRQTINCYSGCPSSAELSRIWSFVSDIPNVAPEPNCEQGISMMSISDSGVSNQDNAAGDNNLFDIASATLMSDLDTCDKPLVGSSSGAGVNLLPLATDQTAGAVDSTTKVPFTPDKDMFSKDSIYEDFCVDDVDLAFENYEELFGTSHIQTEQLFDDAGIDSYFEVKELPAGDSTEQPKLTQPANSNAVSADSGMSNPGVKGDSSVCIPPRQARSSLSLSFSGLTGESSAGDHQDYVVSSLLLMGEPPWQPPGPEGSIAGGSRDSAITRYKEKKKRRKFDKKIRYASRKARADVRKRVKGRFVKAGEAYDYDP…
LM07CHG001313.mRNA1	PmCCT38	MNYNFGGNVLEKDVGGGEGSCPWPRPCDGCRAAPSVVYCRADAAYLCAWCDTRVHAANRLASRHERVRVCEACERAPAVLVCRADAAALCAACDVKVHSANPLAARHQRVPVVPLPAAAIPAASVLAEAAATTGAIGDKEEEVDSWLLLSKDSDDDDDDDENNISTSNNNISSNNMYFAEVEEYFDLVGYNSYCDNHINNTEQYGMQERQQQQQLMQKEFGDKEAGECVVPSQVAMAKEQQQSGYGAVGAEQAASMTAGVSAYTDSISNSISFSSMEVGIVPDNMATDMANSSILTPAGAISLFSGLSLQMPLHFSPMDRKASVLRYKEKKKNRKFEKTIRYATRKTYAEARPRIKGRFAKRPDMEIEVDQMFSTAALSDGSYGTVPWF*
LM07CHG001610.mRNA1	PmCCT39	MPMMERGADTCKGGIMVDGPKTASTSISSLLIKLTGMPCTTTELSWTLHRSEADLPDAPSGSEKNAHSKLKALMVLLQPSKYTPQARMHCDSAGINKAAIQHASGQSNYHENCSVPSQKVVTKVVSRTAIIMGWMVTRSRCEAALMMFRMETKDRCFAKKVRYHSRKNLAEQRPRVKGQFVSQKLKSATTADAETYS*
LM07CHG002201.mRNA1	PmCCT40	MRCLPPLRRARSLLPLPSCPPPPTTTRTASTPPAIAAPSSASSCARRAPASACLPADVGVMELHKYWGVGGRRCGGCEAAPAAVHCRSCPAGGAFLCTACDARPGHARLGHERVWMCEVCELAPAAVTCKADAAVLCAACDADIHDANPLARRHARVPVAPIGSEAAAAAVEAMLFGTGEPAASEAEEPQNAAAGQHQHQHHHHQHALNLNVEAKDMKLDYLFSDLDPYLSVEIPRFQHADSVVPNGVGAGAGGAVELDFTCGIGVKPSSYSSYTSPSLAHSGSSSEVGVVPEAFCVGGGGGGSFELDFTRPKPQAYMPYTATPQSHSAVSSVDVEAVPERGDMAAARPVPLVGESREARLMRYREKRKNRRFEKTIRYASRKAYAETRPRIKGRFAKR…
LM07CHG002510.mRNA1	PmCCT41	MSHHDGSKPYQPRRGPERAPQPADEVAAPPPPAVAPAVDHLAAVAAEAEALNRYTEHQHQQQQQQLQGHEQVGEEEEDEDEDEDEMEDDENEQEGQDSGVGGEHVPMDADAAAAAAAAAAAAGAQMDPHAAMVPGAVPPMAPNQLTLSFQGEVYVFDSVSPDKVQAVLLLLGGRELNNPGLANAASSSGAYNKRLNFPHRVASLMRFREKRKERNFDKKIRYTVRKEVALRMQRNRGQFTSSKPKPDEIAASEMTTADGSPSWGSVEGRPPSAAECHHCGTSSTATPMMRRGPDGPRTLCNACGLMWANKVTVMFSSTIEILDFSEH*
LM08CHG000851.mRNA1	PmCCT42	MSHHDGSKPYQPRRGPERAPQPADEVAAPPPPAVAPAVDHLAAVAAEAEALNRYTEHQHQQQQQQLQGHEQVGEEEEDEDEDEDEMEDDENEQEGQDSGVGGEHVPMDADAAAAAAAAAAAAGAQMDPHAAMVPGAVPPMAPNQLTLSFQGEVYVFDSVSPDKVQAVLLLLGGRELNNPGLANAASSSGAYNKRLNFPHRVASLMRFREKRKERNFDKKIRYTVRKEVALRMQRNRGQFTSSKPKPDEIAASEMTTADGSPSWGSVEGRPPSAAECHHCGTSSTATPMMRRGPDGPRTLCNACGLMWANKGLLRDLSKAPVPLQAVQSAPLLDGQNGSVIGNPGGGLENPASAMANGHESST*
LM09CHG000239.mRNA1	PmCCT43	MKSGGDGGGGGGRQQWPCDYCGAAAAALHCRADAARLCVACDRHVHAANALSRKHVRAPLCAGCAARPAAARVAAAAAAGAGGEAAFLCADCREGRSDGVAVEGFSGCPSAAELAASWGLDLRGAGGGCDAEAEEAEDGAFFSVLDCSMLGAEPDLRDLYVPCDPPEVDAAGAGARRLKGEALCDQLAEMARREADTSSHPHQPHSDLSPRTPRRNSAASSGRLPGKMAAPPALPLHPPPAAVQEVPLPYTSLLMMASANCTELIGGSDRMADDDEQLLWDCAAPSVPPTQIWDFNLGRSRDHNEKSAIEVGFGSNHGGFMIKSYSDMLKEISSGTTKDLEDIYDSRYCSTAEDIMSSNICQLSSKNVSTGSNKRKVSSCASTIDGPTTSGNHVPTSGP…
LM09CHG001502.mRNA1	PmCCT44	MVVMPQYKVTLQMQLKVFAAIRAPRVLFGRFTNSTFPKQAPALLLHGFLTSSPPSLLIQLSSSLPFPTHSHKRKKLKEAEASSRRKKKKKPRRRLKGMMGSEGSTSPAARGAACAVCGGAAAVYCAADAAALCNPCDAAVHAANLLASRHERVPIAMAAAAAASGVYDDLFAPDDVDAASSWPAPALAQGQGSPQNGSSSTSFTTSDSGAEGRSLFDLLSDVDLAAAACVTGGGGGYLPDGVAPVYHGGAAPLWAQPGMAAWATAWSPSDAAVVVVPGAAAVVAAAAERVARVQRYREKRKNRKFQKTIRYASRKAYAEARPRIKGRFVKRAASAPAAAASSDNAAAATNASDTAKFWLSFSDDARDDGVGFYVDAAAYGVVPSF*
LM09CHG002199.mRNA1	PmCCT45	MASLHVSQPQPRQRRIEGKRLAAGDLSLSLQTVSLATRRPRAAGGAMASGGGGRQRKPRPRARGKGKKTKYLSLSNLLIKAEVGTPPRSPGDEPAPAREEAEVKREDGGDGGGQQQVEPFALHHEASTLFAALPAPSLSDILGASAGAGDESPSPSASPDGGSGFTGAEEEDLARRALRGRERWVYCSSGSSPTATTATTATTSSSSPCSSAASTGASARSLLLKLDYEEILAAWADRGSLYIGGADSDSAPELGLDAVLVEVEPSQHAAGAPPAAACAWSAPEMPPAGPERAEKVRRYKEKRRNRLFAKRIRYEVRRVNAVKRPRFKGRFIKEHEESELQPT*
LM10CHG000008.mRNA1	PmCCT46	MLPPLAAQQALSPASYGMAAATSPFRRAVSTGDLLVRDRDREEEQRVMAAPAPGRYSAEERRERIDKYRSKRNQRNFQKKITYACRKTLADSRPRVKGRFARNAGDCTEADADHHHVQQQGAAAPPPPRSEWWPAAQQEDDASIDLDDDMLAAYLGVSSISLYSPSGGAAASTTTTTLPAHHHHYS*
LM10CHG001334.mRNA1	PmCCT47	MYADAGFGFAAAYSPAALASSQHQPAYDLAFSAAAAHSVSMDAAASLPEMPAAHLGNMVQPSLVSEYDLGGEGDLFKAPEVIIEEPLLSIDPVAAAISMMSGSESAMDQTIKDADISTIQNDPLLSEVLYECEKELMEKSAIEETISELLDVKIPMLQVEEIPRQAEQVLIQAELPTMEKEKPAIPECSLQKSVSSGCLNSADWINGAVRLNFLDFQGLDFEAAFGLRRAYSEGDIQNLGANTPRPAGNAANLQTPCERLVTISDMKTEERKQKLSRYRKKKIKRNFGRKIKYACRKALADSQPRVRGRFAKIEECDLLKPSK*
LM10CHG002045.mRNA1	PmCCT48	MFHPSSSSAPYSDLSMHHAVSFSSAVPTAPTEIPRGGFFHDNGGLLALPNVAASAPPPYPSSLPSYYFHKNTSSYFLPLHLQLSEQLSSNATFSCSSPSASQLPLPHVPSSPSSSSGDFLEFSTGALRRVFSTGDLQVMNVSPSPPPPPLSGDTHGQDAGGPFTQKVGRYSAEERKEKIERYRTKRNQRNFHKKITYACRKTLADSRPRVQGRFARNAETEAEAVAGHEREASDNSYEHCHYSELTTNGSSCFDSMCRESGKTTTFDDGKWWWETPVASAAAAANGHHGHHHYQQQQQLLDFDLDVNEEDLWASLADMYSGT*
LM11CHG000110.mRNA1	PmCCT49	MSVAGAADKEMPPVAAAACDFCAGLPAVVYCRAESARLCLPCDRHVHGANTVSSRHARAPLGAALRRVSRRRGRVPPRRHRLPLRKLRLRGGAPAGRRPAAAPRSWRGGRVRRVPLDRRTRRHPRRRRVREGGGRGRGRVVACLGGAPGSPAGGRHRAHHLVPWPPAAPHAILPKGSKSAGTASTVHYPEKEFPHSSLMCKNPSSGRKLTEEVIRQLGELAKSEAAAMAFSEAEPADGEQLPSWASSEYGIGDGDFGAFDTDACHEAASMAVPSFARHVHLNFFSNVTLVWSQQEAWIATDGNGACREAHEQAPAPAPASSLAEPCLLSSFVDMSEICPSMTLGGSVDVDNGSSKRDAAEAAPQQQASPAPAKKGGYDVAYPPTAARFDKQIRYESRKA…
LM11CHG000442.mRNA1	PmCCT50	MAASARPGERATSFAVACSLLSRFVRQNGAAAAELGLGIKGEAEPQTRSLLPGAEAEEAERRKETIELFPQSAGFGVKDAAREPEKKDKSQQLTIFYGGKVLVFDDFPADKAKDLMQLASKSNPMVQNVGLPQPSAPVTVTDNRKVHRAMPAPVSSLPVAQAADAQKPARTNASDMPIARKASLHRFLEKRKDRLNAKTPYQTSPVDTTPVKKEPENQPWLGLGPNTVKSNLS*
LM11CHG001347.mRNA1	PmCCT51	MGEGADEAVKVVDLEDGEGEEAAAEGSSRETRMLPRMPVRVLLAEGDDSTRHVISALLRKCGYRVAAASDGVKAWDILKEKSFNIDLVLTEVELPLMSGFLLLSTIMEHDASKNIPVIMMSSHDSVSMVFKCMLKGAADFLVKPIRKNELRNLWQHVWRKQLANGGPDVQHIQQEENLAERIEQKIAATKVDNLNKDGSRKNRECSEQESDAQSSCTRSELEAESKQTNNILEYKQPTERQFSIPSHKNGELNGQTKLRSNNLIRTREDDLSPKKRACLNDNNSEKASRDIELVHIIDNQQKHDMQREVDTMRTTSIGNDEKGSIPAHQLELSLRRTDYGKLANQEKNDRRTLNHSTSSAFSLYNCRTASTLGNAGDGQLCSTSETQADVENKNGDTAA…
LM11CHG002951.mRNA1	PmCCT52	MGGARQQPGVDRPSLGDARLLGNGAVGVAGGYGEDDLRSSDRPDVLLSGPTAGPQQGSDMENHHQQVCWERFLQKKTIRVLLVESDDSTRQVVSALLRHCMYEVIPAENGQQAWSYLEDMQNNIDFVLAEVFMPGISGISLLSRIMSHSICKNIPVIMMSSNDAMGTVFKCLSKGAVDFLVKPIRKNELKNLWQHVWRRCHSSSGSGSESGIQTQKCAKSKSGDESDNNIGSNEDDDDDDASMGLNARDGSDNGSGTQAQSSWTKHAVEIDSPQDMSPDQLADPPDSTCAQVIHPKSEICSNRWLPGTNNRNFKKQKDTNDEGKNLEIGAPRNLSMDHQSSSNERPIKPADGRCEYPPENNSKESMIENLDEPTVRAADLIGSMAKNMDAHQARRAADA…
LM12CHG000064.mRNA1	PmCCT53	MGGDDVPCACCSTLRALLHCAQHGARLCLPCDVRVHAAARGHERAPLCDGCHAAPAAARCDDHQALLCAPCARGAGCDAERHARRAARAYTGIPDPAELARILYCDTATPPPPLSPPPAALPEWVPDLVNVELLPDLPSSSSSSWRDGNVTSDTCELLSGSLVETGGINSEGQMIGSLAAAALPTGDGDGDELFMQQDWPNLDDDFNFIAHDTSLTKTFNLTGCREGAFEASPPLGYDHPLVASCSEPIIASTDAVLESMASNNAAYHQQQFSSSVATANTSSNVVDGSTFYASGMPMLPRDELPSRHFGFEVKPPPVPSVVSSPSTGCGYQDRAEAALLASSTPEQPSGQDMEARTKQKEKRQEAKQRYKDKKKNRKFGKQIMYVSRKVRADTRNRVK…
LM12CHG000305.mRNA1	PmCCT54	MSSSCIPTGLRLDLDMVKAATSPGAHSSPLRPVHSSPSSTLSEASNASSSATSVSLKRARAPRKRPNQAYNEAAALLASIHPSVFPVKKSPKTATRPPARQLSGLAAAFDPSSDLLPPLPVLADSAFLLRDMPAPSPQPQSPSGAKNCSSPAPVSSVFRDFRDPAPSPASPDTVDVDELGELDFDDDGFDAESILDVDEATAGAAEGLDGIMGSLTVESNTATTSDDSILSSSGIHPYLRSLMVVGLAGRFELGLGFRHGARPNLNRALKRRDDDGAWWMWPAVPVKDLTVAPPTPPAPAAPDTAMAQVPAAPEKKKSKKKKVVKMKKVMAKGREELPSAKCKEEADGSVEAANGDGDADSTPTKAPKTGLGLNLDADEVLKAWSDKGSMFTEGGGPES…
LM12CHG000471.mRNA1	PmCCT55	MEVGLAARYWGVGGRLCGACGGSPAAVHCRTCPGGAYLCAGCDAGHAPAGHERVWVCEVCERAPAAVTCRADAAALCAACDADIHDANPLARRHERVPVQPIGAAAPADPLLFGAAAAEEKNAAVGGGGNNKVDGKLDFLFADVMDPFLGQDFARFPHADSVVPNNGSSGGALDLDFGGAAAAAVVAKPSYSSYTAASLGHSGSSSEVGLVPDAICGRGGSVTGGVIELDFAQSKAAYLPYVATPTHSVSSLDAGAVPDRSDGGVMAGRVTATAPAAAESREARLMRYREKRKNRRFEKTIRYASRKAYAESRPRVKGRFAKRADDNDADADAEAAGFPSASAAAAPPKQPQPAAYRPYVLDFAAGYGVVPTF*
LM12CHG001919.mRNA1	PmCCT56	MDAAAELEQKPAVGYWAVAGARPCDACAAEPARLHCRADGAFLCPGCDARAHGAGSRHARVWLCEVCEHAPAAVTCRADAAALCAACDADIHSANPLARRHERLPVAPFFGALADAPQPFPSPAFAAAGAQSQGDAAADDDGSNEAEAASWLLPEPDNSHEDSAAATDAFFADSDAYLGVDLDFARSMDGIKAIGVPVAPPELDIASSGFYYPEHSMNHSVSSSEVAVVPDALAGGVPAAPAAPVASRGKEREARLMRYREKRKNRRFDKTIRYASRKAYAETRPRIKGRFAKRCSAEAEGEDDALLEHEEGACFSPAVSAPAASDGVVPSFC*
LM12CHG001960.mRNA1	PmCCT57	MVGGGEGDRVGGSGGAGVGVGAGQQFVDRSKVRILLCDGDATSSREVLRLLCNCSYQVTCAKSPRQVINILNYEGSEIDIILAEVDLPVTKCFKMLKYIARNKDLRHIPIIMMSSRDEVSVVVKCLRLGAAEYLVKPLRTNELLNLWTHVWRQRRMLGLPEKNFFNDNLELVLSEPSDANTNSTTLLSDETDDRPKENMNQETGTSNQREYESNPSATETEQRGKTEGVPGSVVDADQASSPGRMFSRPIKTNLRVGESSAFLAYVKSSTPVTSSFDSELQRGGSRLESFDNQGNCSSATDRSDTGTDVNIRDKEAYEMPVLYPMVCFSSSNIHMERSNEGQNDTSGTPPVYHYPFYYPGMVEHSIALSSVQNFQANINNGQGHAPPTMIPQYNAYPQC…
LM12CHG002522.mRNA1	PmCCT58	MIYCRSDAASLCLSCDRNVHSANALSRRHTRTLLCDRCCSQPAAVRCIEENTSLCQNCDWNGHDAASGATGHKRQAINCYSGCPSSAELSRIWSFVMDIPTVAAEPNCEDGMSMMTIDDGDVTNHCGASDDKRLLEIASTALLSDPPTGNKLKPLISSSSGDGFNVLPLATNQPAGPVSMMQKVPYAADDDKFNDGSMYEDLCVDDTDLTFENYEELFGTSHIQTEQLFDDAGIDSYFEMKEMPPFDSNEEHKYMQLECSNVVSADSAMSNPGARADSSLCIPVRQVRSSVSQSFSGLTGENSAGDHQDCGVSPMLLMGEPPWHPPGPEGSVAGGSRDSALTRYKEKKKRRKFDKKIRYASRKARADVRKRVKGRFIKAGEAISLLVVISSENTTQYSV…
LM12CHG002649.mRNA1	PmCCT59	MSGSKAAPGAAVGGKAARACDSCLRRRARWYCAADDAFLCQGCDASVHSANPLARRHERLRLCPTSPPRHAALEAGAVSTSASASKRRQQVTPGWSRRKARTRRPHVKSVGQLLSGKLTVVPEVTVESSSDERKAEEEEAEEEQLLYRVPNFDRALAELCSPPPIDDPAAGAPCSREDADGTVEHTKTPVVAESPVQQLPDSFAGFGPTDAELREFAADMKALLGQGLHNGNELDESFYMDSLGLMMPAEDGGRVKMEPGSSVISHIEGSLRRGPAELKPEDSAEVLDIDFHCGSPAVIDHDEDSFERKAQFLKRSLDLRLNYEAIIESWGSSPWTGGQRPNVELDDFWPHAHHSGVRMAGGGRLGGEALMPRLEMMGGGREARVSRYREKRRTRLFAK…
LM13CHG001604.mRNA1	PmCCT60	MSPDADAAVASAGGGGGGGGEAAGASSSPASAAAARWDQILPRRSLRVLLVEHDDSTRQVVTALLRKCGYRVAAVADGMKAWEVMRGRAYAFDLVLTEVAMPSLSGIQLLARIVAADECKNIPVIMMSSQDSIGTVLKCMQKGAVDFLVKPVRKNELRNLWQHVWRRHAMNSQTNGSENNAASNNISTNVANGSKAGENSDEESDAQSFGSKRETEIQSVEKLPDTRADQGAGPSRKSKLQNESYDGVNTKLHASKGSDDAPSGSEKNVRSKGLNGITSAKVAEQIMDNALRIADASSHRPSNLGKDLAMAQPTADGQCKSSVMERNVLTESNLGEKSKGAAISHAKSCPSQFLVTNLGKQHHLGGYKIQEFREKDIFNHSNSSAFSRYGNKRIEPSAE…
LM14CHG001374.mRNA1	PmCCT61	MEGDEKSAGGAPAYWGLGARPCDACGAEAARLYCRADAAFLCAGCDARAHGAGSRHARVWLCEVCEHAPAAVTCRADAAALCASCDADIHSANPLARRHERQAVAPFYGALADAPKPFASSVAAPKAADDDGSNEAEAASWLLPEPDHGQKEGATTEVFFADSDPYLDLEFARSMDDIKAIGVQNGPAELDLTGAKLFYSDHSMNHSVSSSEAAVVPDAAAGAAPVVPVVSRGLEREARLMRYREKRKSRRFEKTIRYASRKAYAETRPRIKGRFAKRTPGPGADGEDPLEEHEEEMYSSAAAAVAALMAPGGADADYGVVPTY*
LM14CHG002710.mRNA1	PmCCT62	MSEPTCSVCGAAACCSHLLHAGADDDSRATFSIFPVVHDHHEPGVQQPLGSLHEFQFFGQDDHESVAWLFDDPPPSIIEDQSPVDENQPHNKRSSMFDPFGQLYHPGNGLTFEVSLGQGEVDARLGLGGGARHTETAASATIMSFCGSTFTDAASSRLNEPILIDGQLQRQGDPSMEREAKLMRYKEKRMRRCYEKQIRYASRKAYAEMRPRVRGRFAKVPEASTP*
LM15CHG000052.mRNA1	PmCCT63	MPEPTCSVCGAASCCSHLWHAGTDDSPATFSIFPVVHDHHEPGVQQPPGSLHEFQFFGQDDHEGVAWLFDDPPPSISDDQSPVENQHHNKRSSMFDPFGQQYLPGSGLTFEVSLGQGEMSFCGSTFTDAASSRLNEPILIDGQLQRPVDPSMEREAKLMRYKEKRMRRCYEKQIRYASRKAYAEMRPRVKGRFAKVPEASAAR*
LM15CHG001316.mRNA1	PmCCT64	MEGDEKSAGGAPAYWGLGARPCDACGAEAARLYCRADAAFLCAGCDARAHGAGSRHARVWLCEVCEHAPAAVTCRADAAALCASCDADIHSANPLARRHERQTVAPFYGALADAPKPFASSVAVPKAADDDGSNEAEAASWLLPEPDHGQKEGATTEVFFADSDPYLDLEFARSMDDIKAIGVQNGPAELDLTGAKLFYSDHSMNHSVSSSEAAVVPDAAAGAAPVVPVVSRGLEREARLMRYREKRKSRRFEKTIRYASRKAYAETRPRIKGRFAKRTPGPGADGEDPLEEHEEEMYSSAAAAVAALMAPGGADADYGVVPTY*
LM16CHG000011.mRNA1	PmCCT65	MPLSACQSCATHDAIVFCLLCGARLCLPCDAALHGATVAAGLHPRARLCDRCNVAPAALRCDDAGAVVTLCAGCAGRGPPAGALVTQYTGCPAPKDLVRIISTEVPQQQDALEVWLADNLPYLLEDGEDDAQLMEGWDVAEETAKLAKMLNDLSSSSLVASCRLQSSLVQPWQSNDASFPFCTMPLPENIQPPQKPQQDDNAIVKKRQERERAKLRYTEKKKNGRFCKQIMYASRKARADTRKRVKGRFAKASTSHDPHNEITLVHEDPSNTEKGETGS*
LM16CHG000687.mRNA1	PmCCT66	MCSSRSSSMVVFSTNIAFPVLMRHFSRHRLHPSLKNYRHSPLAEAQFPFLQQPPMDPDLVEPSQGMWLVGGMVGHGGEELRAPRLGMMDGGREARVSRYREKRRTRLFSKKIRYEVRKLNAKKRPRMKGRFVKRTTAGGNSVAVAGVA*
LM16CHG001123.mRNA1	PmCCT67	MMGALCDFCGEQRSMVYCRSDAASLCLSCDRNVHSANALSRRHTRTLLCDRCASQPAAVRCLVENASLCQNCDWNGHTAGSSAAGHKRQAINCYSGCPSSAELSRIWSFVSDIPNVAPEPNCEQGISMMSISDSGVSNQDNAAGDNNLFDIASTTLMSDLDTCDKPLVGSSSGAGVNLLPLATDQAAGTVDSTTTKDCLVQVPYTPDKDMFSKDSIYEDFCVDDVDLAFENYEELFGTSHIQMEQLFDDAGIGSYFEVKELPAGDSTEQPKLMQPVNSDAVSADSGMFVCIPPRQARLSLSLSFSGLTGESSAGDHQDCVVSSLLLMGEPPWQPPGPEGTIAGGSRDSAITRYKEKKKRRKFDKKIRYASRKARADVRKRVKGRFVKAGEAYDYDPLSQ…
LM16CHG001200.mRNA1	PmCCT68	MAQAVRRVPRGAERGVLPSRRCDTRVHSANRVASRHERVRVCEACERATAVLVCRADAAALCAACDAKVHSANPLAGRHQRVAVVPLPPAAIPAASVLAEAAATTGAIGDKEEEVDSWLLLTKDSDNNNNISTSNNNISSNNMYFAEVEEYFDLVGYNSYCDNHINNTEQYGMQERQQQQQELMQKEFGDKEAGECVVPSQVAMAKEQQQSGYGVVEQAASMTAGVSAYTDSISNSISFSSMEVGIVPDNMVTDMANSSILTPAGAISLFSGPSLQMPLHFSPMDREARVLRYKENKKNRKFEKTIRYATRHMQKHGQVSRVASPKDLIWRSKWTRCSQLQLCLMVATVLSHGSE*
LM16CHG001990.mRNA1	PmCCT69	MELHKYWGVGGRRCGGCEAAPAAVHCRSCPSGGAFLCTACDARPGHARLGHERVWMCEVCELAPAAVTCKADAAVLCAACDADIHDANPLARRHARVPVAPIGSEAAAAAVEAMLFGTGEPAASEAEEPQNAAAGQHQHHHQQHALNLNVEAKDMKLDYLFSDLDPYLSVEIPRFQHADSVVPNGVGAGAGAAVELDFTCGIGVKPSSYSSYTATSLAHSGSSSEVGVVPEAFCGGGGGGSFELDFTRPKPQAYMPYTATPQSHSVSSVDVEAVPERGDMAAARPVPLVGESREARLMRYREKRKNRRFEKTIRYASRKAYAETRPRIKGRFAKRADHDADVDDAEAEAAVPSAATYVLDFGYGVVPSF*
LM16CHG002275.mRNA1	PmCCT70	MSHHDGSKPYQPRRGPERAPQPADEVAAPPPATVAPAVDHLAAVAAEADALNRYTEHQHQQQQQLQGHEQVGEEEEDEDEEEDEMEDDEDEQEGQDGGVGGEHVPMDADAAAAAAATAAAAGAQMDPHAAMVPGAVPPMAPNQLTLSFQGEVYVFDSVSPDKVQAVLLLLGGRELNNAGLANAASSSGAYNKRLNFPHRVASLMRFREKRKERNFDKKIRYTVRKEVALRMQRNRGQFTSSKPKPDEIAASEMATADGSPNWGSVEGRPPSAAECHHCGTSATATPMMRRGPDGPRTLCNACGLMWANKGLLRDLSKAPVPLQAVQSAPLLDGGQNGSVIGNPGGGLENPASTMANGHESST*
LM17CHG000260.mRNA1	PmCCT71	MSPDADAAAAGGGGGGGGEAAGASSSPASAAAAGRWDQILPRRSFRVLLVEHDDSTRQVVTALLRKCGYRVAAVADGMKAWEVMRGRAYAFDLVLTEVAMPSLSGIQLLARIAAADECKNIPVIMMSSQDSIGTVLKCMQKGAVDFLVKPVRKNELRNLWQHVWRRHAMNNQTNGSENNAASNHISANVANGSKAGENSDEESDAQSFGGKRETEIQSVEKLPDTRADEGAGPSRKSKLQNESYDGVNTKLHASKDSDDAPSGSEKNVRSKGLNGITSAKVAEQIMDNALRIADASSRRPSNLGKDLAMAQPTADGQCKSSVMERNALTESNLGEKLNGAAISHAKSCPSQFLETNLGKQHHLSGYKIQEFREKDIFNHSNSSAFSRYGNKRIEPSAEH…
LM18CHG000227.mRNA1	PmCCT72	MAAPPTLPPHPPPAAVQEVPLPYTSLLMMASANSTELIGGSDRMADDDEQLLWDCAAPSVPPTQIWDFNLGRSRDHDEKSAIEVGFGSNHGGFMIKSYSDMLKEISSGTTKDLEDIYDSRYCSTAEDIMSSNICQLSSKNVSTGSNKRKVSSCASTIDGPTTSGNHVPTSGPALTREISFGDQTVSPAAADRPAAMRIDSETLAQNRDSAMQRYREKRKNRRYEKHIRYESRKLRADTRKRVKGRFVKSTEPLNAVNGG*
LM18CHG001381.mRNA1	PmCCT73	MMGSEGSTSPAAGGAACAVCGAAAAVYCAADAAALCSPCDAAVHAANLLASRHERVPIAMAAAAAASGMYDDLFAPDDVDAASSWPAAAPAQGHGSPHNGSSSTSFTTSDSGAEGRSLFDLLSDVDLAAAACVTGGGYLPDGVAPVHHGGAAPLWAHPGMAAWAAAWSPADAAAVVVPGAAAVVAAAAERVARVQRYREKRKNRKFQKTIRYASRKAYAEVRPRIKGRFVKRAAGAPGAAASPDTDAAATNASDTAKFWLSFSDDARDDGVGFYVDAAAYGVVPSF*
LM18CHG001993.mRNA1	PmCCT74	MASGGGGRRRRKPRPRARGKGKKTKYLSLSDLLVKAEVGTPPRSPGDEPAPAWEEAEVKRGDSGDGGGQQQQQVEQFALHHEASTLFAALPAPSLSDILGASAGGVGESPSPSASPDGGSRFTGAEEEDLARRALRGRERWVYCSSGSSPTATTATTSSSSPCSSAASTGASARLLLLKLDYEEILAAWADRGSLYIGAGGGGGADSDAAPELGLDAVLMEVEPSENAAGAPAACAWSAPEMAPAGPERAEKVRRYKEKRRNRLFAKRIRYEVRRVNAVKRPRFKGRFIKEHEESELQPT*
