# Supplementary material for: Genome-wide identification and expression analysis of the CCT gene family reveals its function in regulating heading date in proso millet (Panicum miliaceum L.)
Source: Front Plant Sci. 2026 Mar 17;17:1721307. doi: 10.3389/fpls.2026.1721307 (PMC13036209; doi:10.3389/fpls.2026.1721307)
Supplement: Supplementary file 2 [file Table2.xls]

## Sheet: Sheet1
Primer name	Primer sequence
PmActin-qpcr-F	GGAGATGGTGTCAGCCACACTGTC
PmActin-qpcr-R	GGAGCTGGTCTTAGCAGTCTCC
PmCCT1_F	AGGCCCAGCTGGTCCAA
PmCCT1_R	TTTGGGGGCATGCAGAGG
PmCCT16_F	CGTGGCTCTCCAGCTAACG
PmCCT16_R	AGGGACCTTGGACCAGCT
PmCCT18_F	GGGAGGAGGAGGAGGACG
PmCCT18_R	CGTCAGCTGGTTCGGGTT
PmCCT19_F	GAAATGCAGATGGGCGGC
PmCCT19_R	CGTCTCTCCTCCACGCTG
PmCCT2_F	AGCGACTTCCACGGGTTG
PmCCT2_R	GGGGTTGTAGAGCTCGGC
PmCCT21_F	ACCTTATGCGGCAGGAGC
PmCCT21_R	TACCGCATCACCTTCGCC
PmCCT22_F	AGGAGGCGGCCAAGAAAC
PmCCT22_R	CTCCGCAGTAGTCGCAGG
PmCCT24_F	CTGCCCATCGCCAGGAAG
PmCCT24_R	TCTTCTCGGCCTCCTCCA
PmCCT29_F	GCGGACATGGAAGCCCTT
PmCCT29_R	TGCTACCGGGCTCCATCT
PmCCT32-F	CTTCCTGTTCGCGGACGT
PmCCT32-R	CGCCACCGAAGTCAAGGT
PmCCT35-F	GCGCATCATCTCCACCGA
PmCCT35-R	GGCAGTTTCCTCGGCGAT
PmCCT36-F	CGTCTTTGAACCCGCCCT
PmCCT36-R	TCCTCGTTGCACGACGAC
PmCCT59-F	CTGCTGTCGGGGAAGCTC
PmCCT59-R	CCTCCTCTTCCTCGGCCT
PmCCT6_F	GAGGAGGAGGAGGGGGTG
PmCCT6_R	AGTAGTCGCAGCTTGCCG
PmCCT62_F	GGGAACGGGCTCACCTTC
PmCCT62_R	CATGATGGTGGCGCTTGC
PmCCT63_F	GCGATGACCAGTCCCCAG
PmCCT63_R	GCCAAGCGACACCTCGAA
PmCCT64_F	GGACTCCGACCCGTACCT
PmCCT64_R	GTGAGATCGAGCTCGGCC
