# Supplementary material for: Genome-wide identification and expression analysis of the CCT gene family reveals its function in regulating heading date in proso millet (Panicum miliaceum L.)
Source: Front Plant Sci. 2026 Mar 17;17:1721307. doi: 10.3389/fpls.2026.1721307 (PMC13036209; doi:10.3389/fpls.2026.1721307)
Supplement: Supplementary file 3 [file Table3.xlsx]

## Sheet: Table S1
Table S1 Chracterization of 74 CCT genes identified in proso millet
	gene ID	star	end	chr	MW (Da)	ch	PI	No. of amino acids
PmCCCT1	Gene=GWHGAAEZ000868.1	5998105	6002412	1	30054	-0.47	6.82	278
PmCCCT2	Gene=GWHGAAEZ001038.1	7342438	7343769	1	44226.1	1.391	7.378	405
PmCCCT3	Gene=GWHGAAEZ002012.1	16248885	16252785	1	42820	-19.313	4.541	405
PmCCCT4	Gene=GWHGAAEZ002251.1	19837262	19838419	1	34283.3	32.062	10.679	313
PmCCCT5	Gene=GWHGAAEZ002978.1	49381595	49383787	1	29323.8	0.76	7.182	284
PmCCCT6	Gene=GWHGAAEZ003650.1	55724970	55727645	1	44888.9	-15.697	5.138	416
PmCCCT7	Gene=GWHGAAEZ004009.1	58802493	58809015	1	83134.6	-5.727	6.586	761
PmCCCT8	Gene=GWHGAAEZ004660.1	64062674	64063471	1	20508.3	-0.092	6.753	194
PmCCCT9	Gene=GWHGAAEZ005387.1	1331166	1332903	2	39271	-10.217	5.311	372
PmCCCT10	Gene=GWHGAAEZ005679.1	3430148	3431959	2	24777.1	4.401	9.093	231
PmCCCT11	Gene=GWHGAAEZ006595.1	10371812	10375921	2	69550.6	-3.762	6.516	624
PmCCCT12	Gene=GWHGAAEZ008458.1	52308958	52316755	2	79930.2	7.098	8.167	749
PmCCCT13	Gene=GWHGAAEZ009372.1	82193	82981	3	24702.3	-1.627	6.608	227
PmCCCT14	Gene=GWHGAAEZ010654.1	9775604	9778536	3	35308.4	-8.721	5.039	323
PmCCCT15	Gene=GWHGAAEZ011506.1	16123288	16124457	3	35339.8	-6.411	6.273	322
PmCCCT16	Gene=GWHGAAEZ014317.1	5402476	5406193	4	30079	0.725	7.28	278
PmCCCT17	Gene=GWHGAAEZ014473.1	6516112	6517445	4	44360.3	0.397	7.099	407
PmCCCT18	Gene=GWHGAAEZ014620.1	7529772	7532655	4	20680.9	-15.071	4.367	188
PmCCCT19	Gene=GWHGAAEZ015375.1	13485833	13489682	4	44426.7	-30.938	4.249	422
PmCCCT20	Gene=GWHGAAEZ015704.1	18202377	18203235	4	21305	1.073	8.117	200
PmCCCT21	Gene=GWHGAAEZ016277.1	40279994	40281902	4	28869.3	1.591	7.449	282
PmCCCT22	Gene=GWHGAAEZ016937.1	45428985	45431577	4	44670.7	-14.696	5.219	412
PmCCCT23	Gene=GWHGAAEZ017270.1	48011934	48018758	4	84129.6	-6.426	6.567	770
PmCCCT24	Gene=GWHGAAEZ017894.1	52533799	52534317	4	17980.7	3.906	9.319	172
PmCCCT25	Gene=GWHGAAEZ017895.1	52544941	52545755	4	20841.7	0.907	8.074	196
PmCCCT26	Gene=GWHGAAEZ018151.1	54245975	54249187	4	43043.1	-31.826	4.318	393
PmCCCT27	Gene=GWHGAAEZ021874.1	47401544	47402804	5	36765.3	-2.443	6.547	347
PmCCCT28	Gene=GWHGAAEZ023432.1	5385273	5386606	6	31585.9	5.542	9.254	302
PmCCCT29	Gene=GWHGAAEZ023436.1	5410274	5411717	6	48363.2	1.416	7.379	445
PmCCCT30	Gene=GWHGAAEZ024102.1	10655174	10657488	6	48373.2	-3.655	5.925	435
PmCCCT31	Gene=GWHGAAEZ024150.1	11138340	11139464	6	34668.8	-14.76	5.013	328
PmCCCT32	Gene=GWHGAAEZ025033.1	33932236	33933619	6	38369.2	1.841	7.479	375
PmCCCT33	Gene=GWHGAAEZ026017.1	50374147	50376809	6	50693.3	2.667	8.079	480
PmCCCT34	Gene=GWHGAAEZ026272.1	52182418	52186430	6	68916.9	-10.858	6.114	640
PmCCCT35	Gene=GWHGAAEZ026352.1	86231	87192	7	30494.6	1.537	7.471	280
PmCCCT36	Gene=GWHGAAEZ027066.1	5598959	5600392	7	48163.8	-19.162	4.869	449
PmCCCT37	Gene=GWHGAAEZ027580.1	16654566	16657455	7	43710.6	-11.379	5.031	406
PmCCCT38	Gene=GWHGAAEZ027656.1	19192959	19194891	7	42387.6	-12.438	4.963	389
PmCCCT39	Gene=GWHGAAEZ027953.1	37483209	37487563	7	21712.2	13.73	9.658	197
PmCCCT40	Gene=GWHGAAEZ028544.1	46571159	46572625	7	45399.4	1.271	7.194	431
PmCCCT41	Gene=GWHGAAEZ028853.1	49334151	49337297	7	35352.2	-17.145	4.977	327
PmCCCT42	Gene=GWHGAAEZ029931.1	5718031	5719279	8	36799.3	-2.273	6.601	348
PmCCCT43	Gene=GWHGAAEZ033327.1	1887637	1891306	9	51375.6	-1.445	6.774	486
PmCCCT44	Gene=GWHGAAEZ034590.1	31984214	31985456	9	40018.6	19.727	9.84	385
PmCCCT45	Gene=GWHGAAEZ035287.1	43692783	43695276	9	36280.6	10.706	9.613	343
PmCCCT46	Gene=GWHGAAEZ035462.1	58618	59267	10	20500.7	3.032	8.47	186
PmCCCT47	Gene=GWHGAAEZ036788.1	9279602	9282494	10	35305.4	-10.719	4.912	323
PmCCCT48	Gene=GWHGAAEZ037499.1	14039353	14040507	10	35345.8	-5.381	6.369	322
PmCCCT49	Gene=GWHGAAEZ039365.1	946454	948265	11	44507.5	27.113	10.205	417
PmCCCT50	Gene=GWHGAAEZ039697.1	3140192	3141987	11	25125.6	8.235	9.616	233
PmCCCT51	Gene=GWHGAAEZ040602.1	9344611	9348715	11	69412.4	-2.767	6.624	623
PmCCCT52	Gene=GWHGAAEZ042206.1	36906258	36914929	11	80827	-1.588	6.792	752
PmCCCT53	Gene=GWHGAAEZ042968.1	558481	562914	12	83645.5	1.479	7.196	775
PmCCCT54	Gene=GWHGAAEZ043209.1	2113717	2116384	12	50764.4	3.665	8.329	480
PmCCCT55	Gene=GWHGAAEZ043375.1	3421524	3422882	12	38185.9	-0.096	6.974	373
PmCCCT56	Gene=GWHGAAEZ044823.1	32654638	32655770	12	34907.9	-13.767	5.055	333
PmCCCT57	Gene=GWHGAAEZ044864.1	33157134	33159418	12	57979	-6.852	5.869	522
PmCCCT58	Gene=GWHGAAEZ045426.1	37119589	37122945	12	46833.7	-12.216	5.183	430
PmCCCT59	Gene=GWHGAAEZ045553.1	38073995	38075402	12	47397.6	4.682	8.016	433
PmCCCT60	Gene=GWHGAAEZ047704.1	39196952	39201326	13	74755.4	9.778	8.295	691
PmCCCT61	Gene=GWHGAAEZ049256.1	10395392	10396448	14	34247.2	-10.843	5.269	324
PmCCCT62	Gene=GWHGAAEZ050592.1	36630281	36632284	14	25055	-5.573	6.019	226
PmCCCT63	Gene=GWHGAAEZ050696.1	1355186	1356940	15	22789.6	-3.746	6.241	203
PmCCCT64	Gene=GWHGAAEZ051960.1	24766870	24767938	15	34305.3	-10.843	5.269	324
PmCCCT65	Gene=GWHGAAEZ053314.1	78267	79203	16	30344.7	0.478	7.146	279
PmCCCT66	Gene=GWHGAAEZ053990.1	4687262	4688557	16	16809.7	19.718	11.654	148
PmCCCT67	Gene=GWHGAAEZ054426.1	9793527	9796466	16	43665	-11.604	4.952	403
PmCCCT68	Gene=GWHGAAEZ054503.1	11302044	11303861	16	39015.1	1.148	7.316	355
PmCCCT69	Gene=GWHGAAEZ055293.1	29991542	29992823	16	39155	-5.938	6.278	369
PmCCCT70	Gene=GWHGAAEZ055578.1	31972654	31977279	16	38410.5	-17.144	4.985	362
PmCCCT71	Gene=GWHGAAEZ056068.1	1677466	1681903	17	74619	7.949	8.078	690
PmCCCT72	Gene=GWHGAAEZ057708.1	1556470	1564994	18	28400.8	1.646	7.794	259
PmCCCT73	Gene=GWHGAAEZ058862.1	24259196	24260056	18	28686	-2.097	6.431	286
PmCCCT74	Gene=GWHGAAEZ059474.1	30972692	30974550	18	31756.4	6.372	9.17	300
