# Supplementary material for: Genome-wide identification and expression analysis of the CCT gene family reveals its function in regulating heading date in proso millet (Panicum miliaceum L.)
Source: Front Plant Sci. 2026 Mar 17;17:1721307. doi: 10.3389/fpls.2026.1721307 (PMC13036209; doi:10.3389/fpls.2026.1721307)
Supplement: Supplementary file 4 [file Table4.xls]

Seq_1	Seq_2	Duplication Type	Ka	Ks	Ka_Ks	EffectiveLen	AverageS-sites	AverageN-sites	cN	cS	pN	pS	Note
LM01CHG004660.mRNA1	LM02CHG000468.mRNA1	Segmental?	0.496912088	1.700536093	0.292209081	549	127.9166667	421.0833333	153	86	0.363348506	0.672312704
LM01CHG003650.mRNA1	LM02CHG000176.mRNA1	Segmental?	0.297570292	0.885016538	0.336231335	1065	264.3333333	800.6666667	196.6666667	137.3333333	0.245628643	0.519546028
LM01CHG002978.mRNA1	LM04CHG002794.mRNA1	Segmental?	0.020315435	0.049468476	0.410674365	843	219.3333333	623.6666667	12.5	10.5	0.020042758	0.04787234
LM01CHG003650.mRNA1	LM04CHG003454.mRNA1	Segmental?	0.029279945	0.097346155	0.300781731	1236	295.75	940.25	27	27	0.028715767	0.091293322
LM01CHG004009.mRNA1	LM04CHG003787.mRNA1	Segmental?	0.023373703	0.0871313	0.268258398	2280	498.4166667	1781.583333	41	41	0.023013237	0.082260492
LM01CHG000868.mRNA1	LM04CHG000834.mRNA1	Segmental?	0.007901048	0.025709458	0.307320656	834	197.8333333	636.1666667	5	5	0.007859576	0.025273799
LM01CHG001038.mRNA1	LM04CHG000990.mRNA1	Segmental?	0.022404354	0.06065611	0.369366816	1215	308.9166667	906.0833333	20	18	0.022073025	0.058268141
LM01CHG002012.mRNA3	LM04CHG001892.mRNA4	Segmental?	0.040261507	0.090049699	0.447103184	1221	287.75	933.25	36.58333333	24.41666667	0.039199929	0.08485375
LM01CHG000868.mRNA1	LM04CHG001137.mRNA1	Segmental?	0.322331773	1.132944058	0.28450811	408	102.6666667	305.3333333	80	60	0.262008734	0.584415584
LM01CHG002012.mRNA3	LM04CHG004668.mRNA1	Segmental?	0.365677734	NaN	NaN	1071	246.9166667	824.0833333	238.5	201.5	0.289412479	0.816064799	High Sequence Divergence Value (pS>=0.75)
LM01CHG003650.mRNA1	LM11CHG000110.mRNA1	Segmental?	0.460795889	1.322860154	0.348333032	963	247	716	246.5	153.5	0.344273743	0.62145749
LM01CHG004660.mRNA1	LM11CHG000442.mRNA1	Segmental?	0.445248097	1.477541481	0.30134389	549	128.0833333	420.9166667	141.3333333	82.66666667	0.335775094	0.645413142
LM02CHG000468.mRNA1	LM04CHG004411.mRNA1	Segmental?	0.481339957	1.29733395	0.371022401	498	126.4166667	371.5833333	132	78	0.3552366	0.617007251
LM02CHG000176.mRNA1	LM04CHG003454.mRNA1	Segmental?	0.285624991	0.883278658	0.323369061	1065	263	802	190.5	136.5	0.237531172	0.519011407
LM02CHG000468.mRNA1	LM11CHG000442.mRNA1	Segmental?	0.036745989	0.063936456	0.574726708	693	163.1666667	529.8333333	19	10	0.035860333	0.061287028
LM02CHG001384.mRNA1	LM11CHG001347.mRNA1	Segmental?	0.011100393	0.037143963	0.298847846	1866	413.9166667	1452.083333	16	15	0.011018651	0.036239179
Seq_1	Seq_2		Ka	Ks	Ka_Ks	EffectiveLen	AverageS-sites	AverageN-sites	cN	cS	pN	pS	Note
LM02CHG000176.mRNA1	LM11CHG000110.mRNA1	Segmental?	0.176702109	0.296348981	0.596263596	1005	260.75	744.25	117.1666667	63.83333333	0.157429179	0.244806647
LM03CHG000009.mRNA1	LM05CHG003444.mRNA1	Segmental?	0.469472491	1.07219199	0.437862338	546	133.0833333	412.9166667	144.0833333	75.91666667	0.348940464	0.570444584
LM03CHG002143.mRNA1	LM10CHG002045.mRNA1	Segmental?	0.017905131	0.083322589	0.214889281	963	228.25	734.75	13	18	0.017693093	0.078860898
LM03CHG000009.mRNA1	LM10CHG000008.mRNA1	Segmental?	0.022515762	0.046079749	0.488625974	540	134.25	405.75	9	6	0.022181146	0.044692737
LM03CHG001291.mRNA1	LM10CHG001334.mRNA1	Segmental?	0.016319774	0.079389754	0.205565237	969	225.6666667	743.3333333	12	17	0.016143498	0.075332349
LM04CHG000834.mRNA1	LM04CHG001137.mRNA1	Tandem	0.348422231	1.113750097	0.312836993	432	108.1666667	323.8333333	90.25	62.75	0.278692743	0.580123267
LM04CHG001892.mRNA4	LM04CHG004668.mRNA1	Tandem	0.333416248	NaN	NaN	1119	252.75	866.25	233.1666667	200.8333333	0.269167869	0.794592812	High Sequence Divergence Value (pS>=0.75)
LM04CHG003454.mRNA1	LM11CHG000110.mRNA1	Segmental?	0.445056454	1.376878469	0.323235829	957	243.5	713.5	239.5	153.5	0.335669236	0.630390144
LM04CHG004411.mRNA1	LM11CHG000442.mRNA1	Segmental?	0.51400686	1.209069146	0.425126108	498	125.75	372.25	138.5	75.5	0.372061786	0.600397614
Seq_1	Seq_2		Ka	Ks	Ka_Ks	EffectiveLen	AverageS-sites	AverageN-sites	cN	cS	pN	pS	Note
LM05CHG003444.mRNA1	LM10CHG002045.mRNA1	Segmental?	0.260707466	1.14717645	0.227260127	906	221.8333333	684.1666667	150.6666667	130.3333333	0.220219245	0.587528174
LM06CHG000636.mRNA1	LM07CHG000723.mRNA1	Segmental?	0.256292827	0.606879725	0.422312389	1299	331.6666667	967.3333333	210	138	0.217091661	0.416080402
LM06CHG002233.mRNA1	LM07CHG002201.mRNA1	Segmental?	0.205731544	0.431192393	0.477122388	1026	272.9166667	753.0833333	135.5	89.5	0.179926967	0.327938931
LM06CHG002233.mRNA1	LM12CHG000471.mRNA1	Segmental?	0.03063604	0.085961602	0.356392145	1095	295.5	799.5	24	24	0.030018762	0.081218274
LM06CHG000636.mRNA1	LM12CHG002649.mRNA1	Segmental?	0.035038218	0.056809481	0.616767097	1293	329	964	33	18	0.034232365	0.054711246
LM06CHG001302.mRNA1	LM12CHG001960.mRNA1	Segmental?	0.020997562	0.080160119	0.261945242	1305	306.9166667	998.0833333	20.66666667	23.33333333	0.020706354	0.07602498
LM06CHG001350.mRNA1	LM12CHG001919.mRNA1	Segmental?	0.012593579	0.088585992	0.1421622	972	251.3333333	720.6666667	9	21	0.012488437	0.083554377
LM06CHG003217.mRNA1	LM12CHG000305.mRNA1	Segmental?	0.005631186	0.047347505	0.118933099	1440	370.5	1069.5	6	17	0.005610098	0.045883941
LM06CHG003472.mRNA1	LM12CHG000064.mRNA1	Segmental?	0.08319466	0.150896081	0.551337449	1800	435.9166667	1364.083333	107.4166667	59.58333333	0.078746411	0.136685146
LM06CHG001350.mRNA1	LM14CHG001374.mRNA1	Segmental?	0.168549303	0.377991682	0.445907438	927	240.25	686.75	103.6666667	71.33333333	0.150952554	0.296912938
LM06CHG001350.mRNA1	LM15CHG001316.mRNA1	Segmental?	0.172577839	0.375246028	0.459905838	933	242.1666667	690.8333333	106.5	71.5	0.154161641	0.295251204
LM06CHG000636.mRNA1	LM16CHG000687.mRNA1	Segmental?	0.478310494	1.118269041	0.427723988	417	107.8333333	309.1666667	109.3333333	62.66666667	0.353638814	0.58114374
LM06CHG002233.mRNA1	LM16CHG001990.mRNA1	Segmental?	0.203410844	0.43213566	0.47071062	1014	268.4166667	745.5833333	132.8333333	88.16666667	0.178160277	0.328469419
LM07CHG001237.mRNA1	LM12CHG002522.mRNA1	Segmental?	0.171930972	0.917158887	0.1874604	1176	272.4166667	903.5833333	138.8333333	144.1666667	0.153647515	0.529213827
LM07CHG002201.mRNA1	LM12CHG000471.mRNA1	Segmental?	0.205327347	0.499753977	0.410856855	1029	270.9166667	758.0833333	136.1666667	98.83333333	0.179619655	0.364810827
LM07CHG000723.mRNA1	LM12CHG002649.mRNA1	Segmental?	0.247812795	0.566272473	0.437621121	1257	320.3333333	936.6666667	197.6666667	127.3333333	0.211032028	0.397502601
LM07CHG002201.mRNA1	LM16CHG001990.mRNA1	Segmental?	0.00864385	0.069434822	0.124488682	1101	286.5	814.5	7	19	0.00859423	0.066317627
LM07CHG002510.mRNA2	LM16CHG002275.mRNA1	Segmental?	0.014769708	0.076115965	0.194042184	1083	262.5	820.5	12	19	0.014625229	0.072380952
LM07CHG000723.mRNA1	LM16CHG000687.mRNA1	Segmental?	0.329776736	0.398275386	0.828011842	411	102.75	308.25	82.25	31.75	0.266828873	0.309002433
Seq_1	Seq_2		Ka	Ks	Ka_Ks	EffectiveLen	AverageS-sites	AverageN-sites	cN	cS	pN	pS	Note
LM07CHG001237.mRNA1	LM16CHG001123.mRNA1	Segmental?	0.023893122	0.077992285	0.306352372	1191	276.75	914.25	21.5	20.5	0.023516544	0.074074074
LM07CHG001313.mRNA1	LM16CHG001200.mRNA1	Segmental?	0.105721354	0.207428135	0.509677021	1017	238.6666667	778.3333333	76.75	43.25	0.098608137	0.181215084
LM07CHG000009.mRNA1	LM16CHG000011.mRNA1	Segmental?	0.053213802	0.090941712	0.585141854	837	204.3333333	632.6666667	32.5	17.5	0.051369863	0.085644372
LM09CHG000239.mRNA1	LM18CHG000227.mRNA1	Segmental?	0.015343624	0.092202279	0.166412628	777	184.4166667	592.5833333	9	16	0.015187737	0.086760054
LM09CHG002199.mRNA1	LM18CHG001993.mRNA1	Segmental?	0.027033535	0.094827366	0.285081574	876	235.75	640.25	17	21	0.026552128	0.089077413
LM09CHG001502.mRNA1	LM18CHG001381.mRNA1	Segmental?	0.031575089	0.081223031	0.388745515	858	227.3333333	630.6666667	19.5	17.5	0.030919662	0.076979472
LM12CHG001919.mRNA1	LM14CHG001374.mRNA1	Segmental?	0.159605059	0.37493013	0.425692805	939	244.5833333	694.4166667	99.83333333	72.16666667	0.143765751	0.295059625
LM12CHG001919.mRNA1	LM15CHG001316.mRNA1	Segmental?	0.161410351	0.374764472	0.430698113	939	244.6666667	694.3333333	100.8333333	72.16666667	0.145223236	0.294959128
LM12CHG002522.mRNA1	LM16CHG001123.mRNA1	Segmental?	0.174226152	0.861249014	0.202294748	1149	264.5833333	884.4166667	137.5	135.5	0.155469707	0.512125984
LM12CHG000471.mRNA1	LM16CHG001990.mRNA1	Segmental?	0.19176104	0.48121192	0.398496031	1017	268.4166667	748.5833333	126.6666667	95.33333333	0.169208505	0.355169202
LM12CHG002649.mRNA1	LM16CHG000687.mRNA1	Segmental?	0.508171837	1.115394662	0.455598233	426	107.6666667	318.3333333	117.5	62.5	0.369109948	0.580495356
LM13CHG001604.mRNA1	LM17CHG000260.mRNA1	Segmental?	0.020003302	0.072358633	0.27644666	2067	471.1666667	1595.833333	31.5	32.5	0.019738903	0.068977715
LM14CHG001374.mRNA1	LM15CHG001316.mRNA1	Segmental?	0.002789079	0.036358516	0.076710484	972	253.5833333	718.4166667	2	9	0.0027839	0.035491291
LM14CHG002710.mRNA1	LM15CHG000052.mRNA1	Segmental?	0.039360462	0.077040087	0.510908841	606	136.5833333	469.4166667	18	10	0.038345464	0.073215375
