# Supplementary material for: Genome-wide identification and expression analysis of the CCT gene family reveals its function in regulating heading date in proso millet (Panicum miliaceum L.)
Source: Front Plant Sci. 2026 Mar 17;17:1721307. doi: 10.3389/fpls.2026.1721307 (PMC13036209; doi:10.3389/fpls.2026.1721307)
Supplement: Supplementary file 5 [file Table5.xlsx]

## Sheet: Sheet1
	LS0_1	LS0_2	LS0_3	LS5_1	LS5_2	LS5_3	LS10_1	LS10_2	LS10_3	SS0_1	SS0_2	SS0_3	SS5_1	SS5_2	SS5_3	SS10_1	SS10_2	SS10_3
PmCCT1	14.4998	12.9693	15.0315	10.1009	10.1299	10.5911	12.5722	9.90695	12.3976	3.95912	2.32478	2.55838	0.937098	0.985491	0.932859	1.42771	0.776816	1.48073
PmCCT2	239.331	85.291	252.292	164.991	123.691	134.777	101.169	101.613	111.741	10.6909	6.87368	4.93973	1.89528	3.88937	3.56402	0.358602	0.393617	0.511388
PmCCT3	0	0	0.0684499	0.0352442	0.147203	0.247412	0.0802592	0.180831	0.0920176	0.0917941	0.108987	0.0121181	0.102289	0.104453	0.0722705	0.141525	0	0.0163089
PmCCT4	1.85202	0.694734	0.868442	2.02484	1.64016	1.62674	0.968317	1.48622	1.05731	1.69513	2.00889	1.47364	1.42019	1.46275	1.60547	2.01765	1.4607	2.35806
PmCCT5	8.59549	7.27865	13.8645	3.65353	4.98636	1.0716	5.59774	3.78655	5.94895	1.61622	0.872074	0.254713	0	0	0.0138098	0	0	0.0155819
PmCCT6	0.941629	0.541689	1.44428	0.596699	0.473419	0.608521	0.438068	0.426485	0.992093	1.1863	1.2875	0.747166	0.529876	0.633469	0.628221	0.294046	0.378834	0.346177
PmCCT7	0	0	0	0	0	0	0	0	0	0	0	0	0	0	0	0	0	0
PmCCT8	4.85951	30.5449	1.70963	0.227835	1.05382	0.116319	0.0188666	1.61177	0.0901278	0.107891	0.464356	0.455778	0.225423	0.230193	0.101932	0	0.0154568	0.0766752
PmCCT9	6.97417	5.21346	11.4908	5.08588	4.81317	4.90388	9.9405	11.7579	7.62903	0.11411	0.0395157	0.298771	0.0370871	0.0189359	0.0209627	0	0.0190725	0
PmCCT10	31.2865	55.2876	16.3635	4.10639	21.3946	2.10214	2.08208	9.97773	2.2437	51.236	82.0152	63.4949	30.6626	27.3335	25.779	19.8513	25.2694	25.5204
PmCCT11	46.0797	40.6113	41.7765	56.3453	55.1644	49.8675	51.843	40.1599	47.3301	22.2394	15.1827	12.5918	9.84392	12.0439	14.189	5.95451	7.33196	7.57076
PmCCT12	89.6193	87.5858	46.0891	107.288	109.072	97.8229	66.4751	70.8428	75.5067	17.6239	16.6647	11.0953	6.31142	8.15551	7.44684	4.52147	6.78182	6.64995
PmCCT13	0.111507	0.0498915	0.0398274	0.0615203	0.0934361	0.0767767	0.0560383	0.0210433	0.0285548	0.244161	0.291703	0.287676	0.309485	0.233987	0.195114	0.281806	0.189763	0.212561
PmCCT14	27.6606	16.5863	31.9422	11.9918	8.13556	9.58661	8.09131	8.40167	7.6369	4.12633	3.35035	3.88717	4.2284	4.28795	5.45341	5.82481	7.13116	7.53583
PmCCT15	0.234703	0	0.622438	0	0.0442501	0	0	0.0249146	0.12678	1.08405	0.63067	0.981727	0.211397	0.302217	0.740821	0.493974	0.543566	0.188749
PmCCT16	9.94414	8.3784	12.0619	7.19811	7.17716	8.95578	7.11642	6.61826	7.23208	2.56936	2.32995	2.46488	1.43307	1.34415	1.08001	1.71024	1.37568	1.43525
PmCCT17	93.5054	51.5116	93.9462	65.5852	51.1849	46.2511	41.184	41.6569	40.6393	7.55523	4.7558	3.30172	0.907219	2.18634	1.76398	0.193396	0.38568	0.293152
PmCCT18	14.4998	12.9693	15.0315	10.1009	10.1299	10.5911	12.5722	9.90695	12.3976	3.95912	2.32478	2.55838	0.937098	0.985491	0.932859	1.42771	0.776816	1.48073
PmCCT19	0.202204	0.161986	0.490862	0.39469	0.47325	0.246285	0.788422	0.657264	0.596594	0.76261	0.572785	0.77615	1.99961	1.31852	1.93673	3.28102	2.66123	2.51209
PmCCT20	0.148815	0.484018	0.143513	0	0	0	0	0	0.0643086	0.164963	0	0	0	0	0	0	0	0.273549
PmCCT21	15.6974	14.5325	27.5304	8.74684	11.3598	2.11188	13.3591	8.8078	7.98202	2.64937	1.16665	0.584361	0.0106306	0	0.0120174	0	0	0
PmCCT22	0.232442	0.0454745	0.259555	0.0121493	0.129165	0	0.0110667	0.0415572	0	0.958334	0.798356	0.82711	0.379053	0.549104	0.388642	0.281875	0.407998	0.371051
PmCCT23	66.7421	62.3191	58.4725	63.4503	66.5331	61.238	55.4267	63.112	65.0436	37.025	36.5217	28.7265	33.3813	39.5958	37.5842	28.416	32.2999	32.4828
PmCCT24	292.136	589.05	76.5115	1.44895	9.03095	0.946785	2.04201	4.90944	1.21341	69.8817	174.893	107.121	4.62182	16.9744	3.09449	8.24568	6.93666	9.61455
PmCCT25	2.85349	4.27886	0.333555	0.214681	0.537989	0.0200939	0.351992	1.45029	0.0934167	0.0639016	0.597477	0.47241	0.233649	0.174968	0.140869	0.383138	0.464606	0.397366
PmCCT26	0.317166	0.202631	0.324983	0.0590579	0.194342	0.239537	0.143454	0.151507	0.274118	1.30378	0.791381	0.527956	0.899864	0.452159	1.37249	0.966165	1.9539	1.12958
PmCCT27	0.41309	0.137099	0.569105	1.23071	0.667567	0.438833	0.827439	0.726675	0.357023	6.04012	2.94494	1.99489	2.01981	1.86715	2.78804	0.784441	1.09338	0.59662
PmCCT28	0	0	0	0	0	0	0	0	0	0.0500879	0	0.0925721	0	0	0	0	0	0.0311467
PmCCT29	47.5676	28.2386	23.7888	130.77	122.672	202.579	115.255	118.59	120.845	20.0349	18.9536	16.222	12.8944	14.5555	14.5442	2.46409	3.90064	6.88184
PmCCT30	2.8838	0.636594	7.0965	0.208482	1.08324	0.636764	1.66916	0.844485	0.783051	2.38428	3.32527	2.30139	4.73709	4.17066	4.65306	7.39254	6.73101	9.15986
PmCCT31	39.44	21.4524	47.4839	128.142	187.381	203.013	128.072	121.43	126.233	45.7859	39.0559	57.7884	23.3912	32.6613	26.4628	21.203	20.2992	19.739
PmCCT32	60.3305	40.2909	46.7155	132.497	133.625	123.062	89.8682	100.712	118.681	0.14002	0.327295	0.345046	0	0.0116178	0.0900288	0	0	0.0290234
PmCCT33	0.0770118	0.255591	0.0530487	0.0109257	0	0.11249	0.00995214	0.0467148	0.00950848	1.04881	0.903772	0.661163	0.325022	0.590943	0.564577	0.458226	0.309832	0.414573
PmCCT34	0	0.41892	0	0	0.31164	0	0.0169915	0.143563	0.032468	2.38754	1.74492	0.769647	0.365432	0.262597	0.703809	0.0665818	0.0696029	0.086318
PmCCT35	53.2018	30.1823	38.4378	71.8374	71.904	108.439	69.239	71.8889	86.2935	42.5264	33.8949	38.7743	26.558	27.5435	30.9036	17.591	21.9378	21.9477
PmCCT36	19.8441	11.661	16.4553	41.5877	39.2324	47.255	37.4005	44.8785	30.5331	2.22639	1.7792	1.50641	1.71933	1.43362	1.37732	0.342278	0.896906	0.733643
PmCCT37	0	0	0.00775039	0.0159624	0.0606087	0.0373518	0.0290801	0.0477751	0.00694593	4.46628	4.80036	4.12178	4.79489	5.16837	5.25675	3.90285	4.15141	5.19268
PmCCT38	0.263148	0.122269	0.0317216	0.0163331	0.0124033	0.0305754	0	0.013967	0.0142145	0.0364628	0.151522	0.0561586	0.154061	0.0726096	0.428699	1.25343	0.560688	0.393017
PmCCT39	0	0	0	0	0	0	0	0	0	0	0	0	0	0	0	0	0	0
PmCCT40	338.274	419.273	121.444	441.531	363.253	519.397	252.523	277.741	367.796	25.6229	18.7699	11.7631	11.1944	9.61601	14.2842	3.91949	4.5956	5.4541
PmCCT41	12.2396	11.0465	13.2578	11.3772	10.0871	10.8856	13.1092	11.7414	10.9338	20.7678	21.0491	19.7665	31.5946	28.459	27.4213	28.5828	27.1838	26.8544
PmCCT42	12.2396	11.0465	13.2578	11.3772	10.0871	10.8856	13.1092	11.7414	10.9338	20.7678	21.0491	19.7665	31.5946	28.459	27.4213	28.5828	27.1838	26.8544
PmCCT43	18.5962	54.1409	6.40842	55.7869	48.541	41.0115	42.6378	74.0843	23.485	133.811	105.16	91.2014	53.5243	60.5698	66.9688	28.2115	30.5797	30.9873
PmCCT44	19.6838	15.4192	14.254	2.82279	2.38476	1.1229	0.996362	0.63364	2.14955	0.288829	0.954734	1.38306	0.512033	0.209147	0	0	0	0.0326555
PmCCT45	4.73919	3.16449	7.23386	4.37919	5.04154	4.62401	6.78551	7.343	3.96033	8.52381	8.63838	12.0028	9.44177	8.38295	8.66663	10.4994	10.781	10.6874
PmCCT46	0.111507	0.0498915	0.0398274	0.0615203	0.0934361	0.0767767	0.0560383	0.0210433	0.0285548	0.244161	0.291703	0.287676	0.309485	0.233987	0.195114	0.281806	0.189763	0.212561
PmCCT47	50.0865	31.2961	55.6956	24.8855	14.6919	19.4653	18.5125	18.11	19.3869	6.82381	6.25165	8.34136	8.69045	10.2874	9.5113	15.6711	13.3904	15.1376
PmCCT48	0	0	0	0	0	0	0	0	0	0	0	0	0	0	0	0	0	0
PmCCT49	0.307279	0.594892	0.34572	0.381446	0.695202	0.0714061	1.01921	1.95713	1.54918	0.359546	0.176934	0.384717	0	0.0753659	0.0208581	0.204229	0.0189774	0.0470695
PmCCT50	0.184661	0.249602	0.113325	0	0.151921	0.0156043	0.0607433	0.342151	0.0435266	1.69962	2.34568	2.2814	1.16124	0.914063	0.724737	0.520681	0.796242	0.570875
PmCCT51	46.0797	40.6113	41.7765	56.3453	55.1644	49.8675	51.843	40.1599	47.3301	22.2394	15.1827	12.5918	9.84392	12.0439	14.189	5.95451	7.33196	7.57076
PmCCT52	8.94227	9.87266	10.0116	8.99292	13.7925	10.0106	3.59844	8.6583	2.73225	21.546	21.2354	13.4725	14.355	23.9573	22.5502	8.44034	12.9848	13.0489
PmCCT53	0	0.41892	0	0	0.31164	0	0.0169915	0.143563	0.032468	2.38754	1.74492	0.769647	0.365432	0.262597	0.703809	0.0665818	0.0696029	0.086318
PmCCT54	54.1278	35.8153	68.6911	72.468	81.7942	71.4131	108.172	81.6685	99.9958	10.4563	8.16667	6.13471	4.96926	6.43195	5.5968	1.28543	1.58422	2.71312
PmCCT55	107.477	134.765	85.8331	145.191	140.302	133.029	108.818	108.718	128.523	1.12272	0.694862	0.143484	0.069874	0.0118921	0.0263298	0	0.179668	0.0891258
PmCCT56	53.2018	30.1823	38.4378	71.8374	71.904	108.439	69.239	71.8889	86.2935	42.5264	33.8949	38.7743	26.558	27.5435	30.9036	17.591	21.9378	21.9477
PmCCT57	2.01493	2.15881	5.53225	4.44931	5.28269	6.5112	8.18074	7.22704	5.60338	10.8613	14.5231	12.279	36.8093	36.6725	38.2709	45.6271	45.923	50.241
PmCCT58	0.0255429	0.0712094	0.295595	0.050733	0.173368	0.118714	0.323486	0.542294	0.0441522	2.0009	3.05922	2.96542	4.30681	4.28517	4.11963	1.56186	2.13911	1.12686
PmCCT59	1.97811	0.945878	0.574143	3.45209	4.02638	5.03413	3.09236	3.62069	1.82582	0.695438	0.82569	0.681998	0.415149	0.6359	0.281585	0.0680762	0.128097	0.458928
PmCCT60	29.326	17.4141	24.6845	20.2864	18.9088	19.7785	16.1703	15.9807	20.0979	15.6956	13.3924	13.0297	8.96729	10.5243	9.41228	8.07128	8.32113	8.73183
PmCCT61	0	0	0	0	0	0	0	0	0	0	0	0	0	0	0	0	0	0
PmCCT62	1.3118	0.462391	1.00333	0.0898443	0.341136	0	0.0409192	0.42256	0.0390951	0.0334287	0	0	0	0	0	0	0	0
PmCCT63	0.908694	1.22442	0.65724	0.857297	0.479703	0.0422328	0.287702	0.154338	0.510485	0.0335766	0.0697644	0.217196	0.392861	0.334311	0.0370093	1.81185	0.808133	0.626379
PmCCT64	128.794	135.303	119.063	153.822	165.955	269.008	207.341	210.672	257.84	18.6001	14.2521	13.574	14.0603	13.6146	15.549	6.42635	8.00913	10.0253
PmCCT65	0	0.41892	0	0	0.31164	0	0.0169915	0.143563	0.032468	2.38754	1.74492	0.769647	0.365432	0.262597	0.703809	0.0665818	0.0696029	0.086318
PmCCT66	2.62551	3.35894	1.90765	13.1083	12.6938	9.8455	8.05235	15.2258	4.47615	0.385396	0.427994	0.76141	0.0388733	0.185247	0.307612	0	0.239892	0.0826395
PmCCT67	0.0391818	0.0509752	0.0680146	0.101169	0.124105	0.0218523	0.120509	0.133097	0.142228	3.28936	3.47141	3.57485	4.77699	4.75122	4.95974	6.00693	5.92377	5.52418
PmCCT68	0.0191096	0	0	0.0379553	0.0432345	0.0177629	0.0345732	0.0324569	0	0.861453	1.2764	0.861317	1.63859	2.64346	3.03536	0.541907	0.708119	0.983554
PmCCT69	578.09	582.809	372.374	639.145	587.215	786.651	445.856	471.657	570.92	101.753	79.0723	62.5223	35.1755	32.4564	36.3668	9.70524	17.3209	20.0885
PmCCT70	12.2396	11.0465	13.2578	11.3772	10.0871	10.8856	13.1092	11.7414	10.9338	20.7678	21.0491	19.7665	31.5946	28.459	27.4213	28.5828	27.1838	26.8544
PmCCT71	29.326	17.4141	24.6845	20.2864	18.9088	19.7785	16.1703	15.9807	20.0979	15.6956	13.3924	13.0297	8.96729	10.5243	9.41228	8.07128	8.32113	8.73183
PmCCT72	18.5962	54.1409	6.40842	55.7869	48.541	41.0115	42.6378	74.0843	23.485	133.811	105.16	91.2014	53.5243	60.5698	66.9688	28.2115	30.5797	30.9873
PmCCT73	58.1705	37.9423	51.8571	52.8219	72.6647	39.328	35.6903	44.7982	34.6577	1.60186	1.71215	0.811306	0.330396	0.276044	0.135818	0	0.231696	0.0191558
PmCCT74	0	0	0	0	0	0	0	0	0	0	0	0	0	0	0	0	0	0
