# Supplementary material for: Genome-wide identification and expression analysis of the CCT gene family reveals its function in regulating heading date in proso millet (Panicum miliaceum L.)
Source: Front Plant Sci. 2026 Mar 17;17:1721307. doi: 10.3389/fpls.2026.1721307 (PMC13036209; doi:10.3389/fpls.2026.1721307)
Supplement: Supplementary file 6 [file Table6.xlsx]

## Sheet: Sheet1
	Leaf	Stem	Root	Seedling	GerminatedSeed	GrountingSeed	Spikelet	HeadingPanicle	BootingPanicle	LeafSheath
PmCCT1	18.2753	2.17662	3.20877	11.5975	1.1027	5.13632	7.00266	2.49731	1.78436	13.3478
PmCCT2	143.795	42.0872	3.33981	273.212	1.57288	19.7126	71.9559	69.484	24.4805	104.492
PmCCT3	0	0.0573533	0	0.185441	0.0587521	0.237237	8.76341	0.731767	1.36915	0.0213442
PmCCT4	1.52411	2.23924	0.581088	1.58874	0.875945	5.11994	1.22279	1.38917	1.77948	3.50899
PmCCT5	31.7589	3.29465	0.53548	122.386	0.666904	0.508399	1.65672	3.00311	1.05507	53.625
PmCCT6	68.9281	25.6835	22.9907	21.1013	23.9989	40.219	100.967	35.3171	17.3066	44.8178
PmCCT7	160.916	62.0966	49.4398	136.472	2.97905	21.5289	59.3653	43.0082	42.7936	72.5815
PmCCT8	125.747	144.851	260.784	4.61871	4.63177	10.7383	63.6393	14.2205	4.89083	276.53
PmCCT9	0	0	0.302442	0.241518	0	0	0	1.51542	0	0
PmCCT10	131.828	433.842	97.0607	47.6343	127.887	23.6765	128.646	293.686	118.659	227.974
PmCCT11	40.0071	35.5378	9.05108	23.0867	0.951326	5.29594	39.2061	28.8761	17.3636	29.0777
PmCCT12	0.000732014	0.663625	0.000573977	0.28629	1.13421	0.876391	2.82525	0	0	0.410206
PmCCT13	1.31639	2.10647	0.370014	0.412986	0.86615	0.575218	3.59784	1.34042	2.62051	0.700495
PmCCT14	17.9158	3.70778	9.51927	32.9751	27.1608	40.0412	26.9162	25.908	28.8182	8.39858
PmCCT15	0	1.48373	0.862276	0.0750241	0.832544	0.436668	0.633321	0.15145	0.0423223	0.0603507
PmCCT16	19.8639	4.27249	3.15383	14.9464	2.54839	8.84995	10.2351	4.77506	4.39208	17.9587
PmCCT17	75.2965	74.6979	1.62343	160.223	1.11766	5.96682	41.5445	67.276	27.0698	53.9205
PmCCT18	26.6094	3.97163	2.90838	28.2468	4.06319	5.28667	10.4091	7.62245	7.17369	25.2569
PmCCT19	0.507271	1.45321	0.258032	0.356632	0.174509	0.515273	9.01399	2.33365	3.45549	0.0872118
PmCCT20	8.32334	9.53131	18.8905	4.529	7.70468	1.25105	4.35071	4.51092	1.19575	40.6329
PmCCT21	99.693	3.62541	0.725508	145.783	0.739781	0.985266	5.43439	3.77302	1.31667	100.533
PmCCT22	65.434	24.4093	25.8163	42.0548	44.4079	45.8418	83.2037	45.4632	27.2745	47.8807
PmCCT23	54.0916	38.0399	23.8772	34.3957	1.64513	12.6306	45.5017	44.448	41.1931	44.4624
PmCCT24	1310.46	872.843	510.484	45.5878	57.5012	58.3494	252.312	271.179	119.498	1828.57
PmCCT25	49.7558	120.76	186.738	5.02325	3.34664	11.0719	70.6576	28.5153	9.06739	181.95
PmCCT26	0	0.353337	0	0.427577	0	0.307619	1.17687	0.444623	0.414118	0
PmCCT27	0.304006	1.42848	2.23319	0.91033	1.21275	0.203795	1.00133	1.24852	0.807028	0.523438
PmCCT28	0	0.110325	0	0	0	0	8.86549	0.051664	0.0579352	0
PmCCT29	2.68438	26.4802	1.95802	2.7508	0.475696	7.29981	30.3478	27.115	13.9224	0.874481
PmCCT30	1.99167	2.31437	1.95333	0.3069	12.2576	4.61083	2.99216	1.86015	1.03881	1.78386
PmCCT31	20.4558	13.6338	3.77476	87.8185	10.5814	32.2216	82.1026	140.436	122.835	10.1827
PmCCT32	40.5204	6.78018	4.04664	39.1576	5.24647	1.12281	11.514	4.28318	0.440265	17.3096
PmCCT33	8.92286	0.694834	0.029912	12.3055	2.00679	0.197874	2.42529	9.74546	6.47839	12.3952
PmCCT34	0.0190628	0.19118	0.171475	0.0911554	0.174324	0.0872102	1.6279	0.164069	0	0.057543
PmCCT35	0.779305	1.12214	0.129749	0.504464	0.249113	2.50921	5.00221	3.99873	3.98319	0.809379
PmCCT36	0.84853	0.653238	0.1803	3.68416	0.95215	0.485788	9.50602	7.80782	2.65253	0.0728912
PmCCT37	0.0802352	0.409467	0.500507	0.132052	1.06684	1.1532	0	1.47274	2.50605	0
PmCCT38	0.575585	0.102292	0.0972354	0.0850986	0.0314587	0.025402	0.563825	0.803471	0.864195	0.13709
PmCCT39	0	0	0	0	0	0.153134	0	0	0	0
PmCCT40	757.886	101.466	25.6325	244.637	50.0395	27.4283	144.317	52.5098	14.1549	485.476
PmCCT41	2.03187	2.0967	2.32338	1.87899	3.04736	3.7083	1.78277	5.39425	5.24896	2.77442
PmCCT42	7.82594	8.46424	7.52066	5.5356	14.6347	13.8234	10.7831	16.7023	20.0949	11.6808
PmCCT43	3.4066	25.4394	19.3972	3.86115	53.3894	4.88547	30.2611	39.9502	20.4635	3.35252
PmCCT44	6.7219	18.358	10.3608	127.445	3.37058	2.01425	4.66273	2.8826	4.97554	25.2023
PmCCT45	2.17193	2.95946	1.25509	5.42736	4.99754	4.14316	4.45551	10.3576	12.5734	4.57572
PmCCT46	0.280319	2.53528	0.108237	0	0.204819	0.329205	2.81836	0.824062	1.59411	0.366903
PmCCT47	21.0643	7.33183	6.98969	46.3771	37.4122	40.8217	15.57	16.3554	18.465	9.59779
PmCCT48	0	0	1.64291	0.107554	0	0	0	0.0362009	0	0
PmCCT49	0.0834119	0.025706	0.204794	2.78653	0.118917	0.607807	6.2069	7.62755	2.13625	0.201215
PmCCT50	142.806	556.421	194.995	41.8087	210.871	16.4061	218.527	410.75	153.402	247.813
PmCCT51	46.2334	12.4713	6.38473	37.2325	0.910568	6.97662	28.1175	28.0158	28.0357	35.4062
PmCCT52	14.9157	8.12722	3.86877	13.119	0.98317	0.534142	3.27279	5.71874	12.1416	3.38464
PmCCT53	0.0431074	0.159252	0.020862	0.0183425	0.182957	0.082135	3.223	0.967256	0.35189	0.0295918
PmCCT54	1.31358	0.323996	0.265456	7.86725	0.920337	0.148932	2.39683	5.74341	6.14578	5.97303
PmCCT55	146.99	40.7556	34.2512	112.038	59.4017	16.098	69.2555	9.35248	2.18951	92.4605
PmCCT56	11.9899	15.8848	5.33102	62.6663	10.544	20.1457	53.0746	102.923	94.3708	10.68
PmCCT57	0.471124	1.23029	1.49565	0.307642	11.0362	4.82716	2.77391	1.73985	1.25155	1.56719
PmCCT58	1.66724	2.58546	2.09745	1.00155	2.03082	4.54611	7.6728	3.66286	6.39048	0.944978
PmCCT59	4.4188	39.6103	0.829787	3.60913	0.201537	9.57987	47.9779	63.568	30.0927	0.648565
PmCCT60	7.2332	8.84047	5.5351	5.59387	11.5943	3.53182	9.42639	7.79235	7.87393	5.27509
PmCCT61	269.33	130.212	16.1395	298.241	48.7464	13.6854	78.7773	72.5767	78.703	162.124
PmCCT62	1.09721	0.149231	0	1.78684	0.0461257	0.372086	0.288792	0.0419014	0	0.400893
PmCCT63	0.126053	0	0	0	0	0	0.163079	0	0.185824	0
PmCCT64	301.198	37.4162	13.3144	332.113	14.997	21.9443	75.4423	69.5923	78.5524	195.486
PmCCT65	0	0.0402406	0	0.168856	0.187617	0.0503933	0.334902	0	0	0
PmCCT66	1.21486	2.3448	2.22418	1.98495	0.830908	0.999229	6.4842	9.80692	3.63513	1.18242
PmCCT67	0.0280846	1.82771	1.36007	0	5.11008	2.64679	1.39985	3.78091	3.6635	0.125273
PmCCT68	0.0194071	0.143448	0	0.0248342	0.0550702	0.0667191	0.172815	0.125721	0.140115	0
PmCCT69	941.011	191.512	52.1198	543.156	162.886	70.2834	351.569	156.884	54.2805	668.725
PmCCT70	11.9561	14.3895	15.5802	11.9309	28.2144	25.1036	16.5463	31.0212	37.5615	18.4209
PmCCT71	2.08795	4.51514	1.49574	1.89275	1.97247	2.66136	3.28389	7.23828	5.55854	1.66365
PmCCT72	1.00532	10.3682	42.5189	1.07649	21.8187	2.31347	7.76971	14.7467	10.5666	2.51184
PmCCT73	87.144	59.1733	25.7344	274.141	4.93286	7.85228	23.4697	16.3699	12.5235	163.769
PmCCT74	6.10496	3.87944	4.33072	10.9129	4.50332	4.06114	7.41832	16.6012	17.3493	7.87848
